# Supplementary material for: Genome-Wide Identification and Evolution-Profiling Analysis of TPS Gene Family in Triticum Plants
Source: Int J Mol Sci. 2024 Aug 5;25(15):8546. doi: 10.3390/ijms25158546 (PMC11312503; doi:10.3390/ijms25158546)
Supplement: Supplementary file 1 [file ijms-25-08546-s001.zip]

Archive with 8 entries (7 files):
- ijms-3109615-supplementary/supplementary file/
- ijms-3109615-supplementary/supplementary file/Supplemental Data 1. The information of the TPS genes family in 9 species.xls
- ijms-3109615-supplementary/supplementary file/Supplemental Data 2. Ka, Ks and Ka_Ks values of duplicate gene pairs in 9 species.xls
- ijms-3109615-supplementary/supplementary file/Supplemental Data 3. Ka,Ks and Ka_Ks values of Syntenic gene pairs between 9 species.xls
- ijms-3109615-supplementary/supplementary file/Supplemental Data 4. Statistical Results of Cis-Acting Elements on Promoters.xlsx
- ijms-3109615-supplementary/supplementary file/Supplemental Data 5. The FPKM values of TPS genes in rice and wheat under cold stress in the RNA-seq analysis.xlsx
- ijms-3109615-supplementary/supplementary file/Supplemental Figure S1.png
- ijms-3109615-supplementary/supplementary file/Supplemental Figure S2.png
