# Supplementary material for: Genome-Wide Identification and Evolution-Profiling Analysis of TPS Gene Family in Triticum Plants
Source: Int J Mol Sci. 2024 Aug 5;25(15):8546. doi: 10.3390/ijms25158546 (PMC11312503; doi:10.3390/ijms25158546)
Supplement: Supplementary file 1 [file ijms-25-08546-s001.zip › ijms-3109615-supplementary/supplementary file/Supplemental Data 2. Ka, Ks and Ka_Ks values of duplicate gene pairs in 9 species.xls]

## Sheet: self_kaks
Seq_1	Seq_2	Ka	Ks	Ka_Ks	Species
AET2Gv20009500	AET2Gv20009600	0.432059	1.93232	0.223596	Aegilops tauschii
AET2Gv20041000	AET2Gv20041100	0.126942	0.453004	0.280223	Aegilops tauschii
AET2Gv20041100	AET2Gv20041200	0.0192627	0.255062	0.0755217	Aegilops tauschii
AET2Gv20050500	AET2Gv20050600	0.103454	0.243923	0.424127	Aegilops tauschii
AET6Gv20167900	AET6Gv20168000	0.147953	0.571605	0.258837	Aegilops tauschii
AET2Gv20009500	AET2Gv20041000	0.722857	1.92834	0.374859	Aegilops tauschii
AT1G48800	AT1G48820	0.133417	0.287085	0.464729	Arabidopsis thaliana
AT3G25810	AT3G25820	0.114558	0.340515	0.336426	Arabidopsis thaliana
AT4G16730	AT4G16740	0.259933	1.674	0.155277	Arabidopsis thaliana
AT4G20200	AT4G20210	0.254034	0.666399	0.381204	Arabidopsis thaliana
AT4G20200	AT5G44630	0.383673	1.02806	0.373201	Arabidopsis thaliana
Bradi3g02125	Bradi3g02130	0.305871	0.74992	0.407871	Brachypodium distachyon
Bradi3g15952	Bradi3g15956	0.0774314	0.321039	0.24119	Brachypodium distachyon
Bradi4g04965	Bradi4g04987	0.0513553	0.17836	0.28793	Brachypodium distachyon
Bradi5g21383	Bradi5g21387	0.314522	2.51363	0.125127	Brachypodium distachyon
HORVU5Hr1G082380	HORVU5Hr1G082390	0.736396	2.21966	0.331761	Hordeum vulgare
HORVU6Hr1G012090	HORVU6Hr1G012110	0.101565	0.533884	0.190238	Hordeum vulgare
HORVU7Hr1G121270	HORVU7Hr1G121280	0.15895	0.479712	0.331345	Hordeum vulgare
HORVU5Hr1G004370	HORVU0Hr1G030000	0.352395	1.47292	0.23925	Hordeum vulgare
LOC_Os03g22620	LOC_Os03g22634	0.28143	1.23719	0.227475	Oryza sativa Japonica
LOC_Os03g24640	LOC_Os03g24650	0.201564	0.443594	0.454389	Oryza sativa Japonica
LOC_Os03g24650	LOC_Os03g24680	0.234316	0.374887	0.625032	Oryza sativa Japonica
LOC_Os03g24680	LOC_Os03g24690	0.275257	0.65938	0.417448	Oryza sativa Japonica
LOC_Os03g24690	LOC_Os03g24710	0.331054	0.90298	0.366624	Oryza sativa Japonica
LOC_Os04g26960	LOC_Os04g26980	0.101784	0.300367	0.338864	Oryza sativa Japonica
LOC_Os04g27760	LOC_Os04g27790	0.159616	0.46368	0.344237	Oryza sativa Japonica
LOC_Os04g52230	LOC_Os04g52240	0.285495	1.24421	0.229459	Oryza sativa Japonica
LOC_Os08g07100	LOC_Os08g07120	0.16326	0.640958	0.254712	Oryza sativa Japonica
TraesCS2A02G022300	TraesCS2A02G022400	0.101944	0.287882	0.354117	Triticum aestivum
TraesCS2A02G027100	TraesCS2A02G027200	0.0416876	0.153044	0.272389	Triticum aestivum
TraesCS2A02G135900	TraesCS2A02G136000	0.0314457	0.171043	0.183846	Triticum aestivum
TraesCS2A02G425400	TraesCS2A02G425500	0.292476	1.78294	0.164042	Triticum aestivum
TraesCS2A02G425500	TraesCS2A02G425600	0.170672	0.626312	0.272504	Triticum aestivum
TraesCS2B02G013200	TraesCS2B02G013300	0.0106074	0.0393994	0.269226	Triticum aestivum
TraesCS2B02G013300	TraesCS2B02G013400	0.0201129	0.0717679	0.28025	Triticum aestivum
TraesCS2B02G015200	TraesCS2B02G015300	0.0172454	0.0381901	0.451567	Triticum aestivum
TraesCS2B02G030900	TraesCS2B02G031000	0.0769471	0.269654	0.285355	Triticum aestivum
TraesCS2B02G031000	TraesCS2B02G031100	0.0728992	0.285269	0.255545	Triticum aestivum
TraesCS2B02G031400	TraesCS2B02G031500	0.0230629	0.0431968	0.533903	Triticum aestivum
TraesCS2B02G031500	TraesCS2B02G031600	0.0714369	0.225808	0.316361	Triticum aestivum
TraesCS2B02G159800	TraesCS2B02G159900	0.0256538	0.184886	0.138755	Triticum aestivum
TraesCS2B02G445100	TraesCS2B02G445200	0.156382	0.510576	0.306285	Triticum aestivum
TraesCS2B02G445700	TraesCS2B02G445800	0.293723	1.37641	0.213397	Triticum aestivum
TraesCS2B02G445800	TraesCS2B02G445900	0.144523	0.62923	0.229682	Triticum aestivum
TraesCS2D02G008600	TraesCS2D02G008700	0.0489024	0.0426251	1.14727	Triticum aestivum
TraesCS2D02G030100	TraesCS2D02G030200	0.102233	0.251563	0.40639	Triticum aestivum
TraesCS2D02G138400	TraesCS2D02G138500	0.0230566	0.205272	0.112322	Triticum aestivum
TraesCS2D02G423300	TraesCS2D02G423400	0.327329	1.67125	0.195859	Triticum aestivum
TraesCS2D02G423400	TraesCS2D02G423500	0.155909	0.651414	0.239339	Triticum aestivum
TraesCS3A02G081500	TraesCS3A02G081600	0.0195179	0.021817	0.894617	Triticum aestivum
TraesCS3A02G081600	TraesCS3A02G081700	0.00382898	0.00794008	0.482234	Triticum aestivum
TraesCS5A02G016600	TraesCS5A02G016700	0.0380808	0.300751	0.126619	Triticum aestivum
TraesCS5B02G014700	TraesCS5B02G014800	0.0429598	0.163754	0.262343	Triticum aestivum
TraesCS5B02G014800	TraesCS5B02G014900	0.0637683	0.239968	0.265737	Triticum aestivum
TraesCS6A02G067500	TraesCS6A02G067600	0.0361285	0.0525553	0.687438	Triticum aestivum
TraesCS6A02G067600	TraesCS6A02G067700	0.100675	0.468255	0.215	Triticum aestivum
TraesCS6A02G067700	TraesCS6A02G067800	0.085668	0.382395	0.22403	Triticum aestivum
TraesCS6B02G091000	TraesCS6B02G091100	0.0585512	0.205102	0.285473	Triticum aestivum
TraesCS6B02G091100	TraesCS6B02G091200	0.0374093	0.107326	0.348559	Triticum aestivum
TraesCS6B02G091200	TraesCS6B02G091300	0.0347299	0.0965883	0.359567	Triticum aestivum
TraesCS6B02G091400	TraesCS6B02G091500	0.0192149	0.0324525	0.592094	Triticum aestivum
TraesCS6B02G091500	TraesCS6B02G091700	0.0865486	0.326783	0.264851	Triticum aestivum
TraesCS6D02G065100	TraesCS6D02G065200	0.0669391	0.279328	0.239643	Triticum aestivum
TraesCS7A02G552600	TraesCS7A02G552700	0.0558195	0.208119	0.26821	Triticum aestivum
TraesCSU02G116600	TraesCSU02G116700	0.0156205	0.0613929	0.254435	Triticum aestivum
TraesCS1A02G119900	TraesCS1B02G139400	0.0236187	0.0693608	0.340519	Triticum aestivum
TraesCS1A02G119900	TraesCS1D02G120800	0.0195198	0.0716991	0.272247	Triticum aestivum
TraesCS1B02G139400	TraesCS1D02G120800	0.0130687	0.0438735	0.297873	Triticum aestivum
TraesCS2A02G425100	TraesCS2B02G444900	0.0678123	0.224552	0.301989	Triticum aestivum
TraesCS2A02G425500	TraesCS2B02G445700	0.30097	1.53626	0.195911	Triticum aestivum
TraesCS2A02G535300	TraesCS2B02G565800	0.0576042	0.165592	0.347868	Triticum aestivum
TraesCS2A02G022300	TraesCS2B02G030900	0.102014	0.307664	0.331576	Triticum aestivum
TraesCS2A02G027800	TraesCS2B02G040400	0.0752915	0.322327	0.233587	Triticum aestivum
TraesCS2A02G135900	TraesCS2B02G159800	0.0247742	0.146186	0.16947	Triticum aestivum
TraesCS2A02G022300	TraesCS2B02G032300	0.0990088	0.253459	0.39063	Triticum aestivum
TraesCS2A02G027100	TraesCS2B02G040400	0.0310433	0.0950064	0.32675	Triticum aestivum
TraesCS2A02G027600	TraesCS2B02G040900	0.096976	0.267044	0.363145	Triticum aestivum
TraesCS2A02G006000	TraesCS2B02G018100	0.0466083	0.157963	0.295058	Triticum aestivum
TraesCS2A02G022600	TraesCS2B02G031000	0.195475	0.709879	0.275364	Triticum aestivum
TraesCS2A02G049500	TraesCS2B02G061000	0.0291023	0.0978151	0.297523	Triticum aestivum
TraesCS2A02G425100	TraesCS2D02G423100	0.0673826	0.226406	0.297619	Triticum aestivum
TraesCS2A02G425500	TraesCS2D02G423300	0.283381	1.68958	0.167723	Triticum aestivum
TraesCS2A02G478100	TraesCS2D02G477300	0.0292751	0.0538549	0.543592	Triticum aestivum
TraesCS2A02G535300	TraesCS2D02G537200	0.0472389	0.180044	0.262374	Triticum aestivum
TraesCS2A02G049500	TraesCS2D02G048700	0.0185301	0.0845741	0.219099	Triticum aestivum
TraesCS2A02G135900	TraesCS2D02G138400	0.019219	0.137082	0.140201	Triticum aestivum
TraesCS2A02G136500	TraesCS2D02G139100	0.0197591	0.0337707	0.585096	Triticum aestivum
TraesCS2A02G137900	TraesCS2D02G140900	0.0351249	0.0178403	1.96886	Triticum aestivum
TraesCS2A02G022300	TraesCS2D02G023100	0.0853616	0.258668	0.330005	Triticum aestivum
TraesCS2A02G027600	TraesCS2D02G029400	0.00931408	0.0312862	0.297705	Triticum aestivum
TraesCS2A02G027800	TraesCS2D02G029600	0.00861295	0.0497447	0.173143	Triticum aestivum
TraesCS2A02G027600	TraesCS2D02G030100	0.104063	0.294553	0.353293	Triticum aestivum
TraesCS2A02G027800	TraesCS2D02G030300	0.0471057	0.272187	0.173064	Triticum aestivum
TraesCS2A02G006000	TraesCS2D02G005300	0.0321463	0.149077	0.215635	Triticum aestivum
TraesCS2A02G006000	TraesCSU02G012000	0.192597	0.60033	0.320819	Triticum aestivum
TraesCS2B02G444900	TraesCS2D02G423100	0.0321239	0.091893	0.349579	Triticum aestivum
TraesCS2B02G445800	TraesCS2D02G423300	0.283947	1.37017	0.207235	Triticum aestivum
TraesCS2B02G501400	TraesCS2D02G477300	0.0246805	0.0850367	0.290233	Triticum aestivum
TraesCS2B02G533600	TraesCS2D02G506000	0.0259388	0.0681198	0.380781	Triticum aestivum
TraesCS2B02G565800	TraesCS2D02G537200	0.0485964	0.170896	0.284363	Triticum aestivum
TraesCS2B02G159800	TraesCS2D02G138400	0.0111135	0.0710254	0.156473	Triticum aestivum
TraesCS2B02G160400	TraesCS2D02G139100	0.0368864	0.104595	0.35266	Triticum aestivum
TraesCS2B02G030900	TraesCS2D02G023100	0.0744993	0.224199	0.332291	Triticum aestivum
TraesCS2B02G040400	TraesCS2D02G029600	0.0742742	0.314024	0.236524	Triticum aestivum
TraesCS2B02G040900	TraesCS2D02G030100	0.100554	0.238079	0.422354	Triticum aestivum
TraesCS2B02G040400	TraesCS2D02G030300	0.0781838	0.308477	0.253451	Triticum aestivum
TraesCS2B02G032300	TraesCS2D02G023100	0.0446912	0.142775	0.313018	Triticum aestivum
TraesCS2B02G040900	TraesCS2D02G029400	0.0964163	0.27673	0.348413	Triticum aestivum
TraesCS2B02G013200	TraesCS2D02G005000	0.131635	0.481907	0.273154	Triticum aestivum
TraesCS2B02G015200	TraesCS2D02G005500	0.200945	0.942966	0.213099	Triticum aestivum
TraesCS2B02G017400	TraesCS2D02G007500	0.213115	1.03218	0.20647	Triticum aestivum
TraesCS2B02G013200	TraesCS2D02G002700	0.109795	0.475255	0.231024	Triticum aestivum
TraesCS2B02G015600	TraesCS2D02G004800	0.178095	0.463179	0.384506	Triticum aestivum
TraesCS2B02G013400	TraesCS2D02G008700	0.0408496	0.150188	0.27199	Triticum aestivum
TraesCS2B02G015600	TraesCS2D02G007000	0.0561734	0.186654	0.300949	Triticum aestivum
TraesCS2B02G016700	TraesCS2D02G005500	0.0304123	0.080692	0.376894	Triticum aestivum
TraesCS2B02G018100	TraesCS2D02G005300	0.0371368	0.178504	0.208044	Triticum aestivum
TraesCS2B02G013200	TraesCS2D02G008600	0.0651168	0.0967665	0.672927	Triticum aestivum
TraesCS2B02G015200	TraesCS2D02G007500	0.0519292	0.102761	0.505341	Triticum aestivum
TraesCS2B02G061000	TraesCS2D02G048700	0.0281247	0.0977335	0.287769	Triticum aestivum
TraesCS3A02G424300	TraesCS3B02G460400	0.0307568	0.0978851	0.314213	Triticum aestivum
TraesCS3A02G086000	TraesCS3B02G101300	0.0324212	0.137979	0.234972	Triticum aestivum
TraesCS3A02G117200	TraesCS3B02G136300	0.0453439	0.101971	0.444674	Triticum aestivum
TraesCS3A02G424300	TraesCS3D02G419500	0.0411196	0.104944	0.391825	Triticum aestivum
TraesCS3A02G081500	TraesCS3D02G081900	0.0326207	0.10824	0.301373	Triticum aestivum
TraesCS3A02G086000	TraesCS3D02G086300	0.00718913	0.0379485	0.189444	Triticum aestivum
TraesCS3A02G117200	TraesCS3D02G119100	0.0301216	0.0912791	0.329995	Triticum aestivum
TraesCS3B02G460400	TraesCS3D02G419500	0.0298311	0.12338	0.241783	Triticum aestivum
TraesCS3B02G101300	TraesCS3D02G086300	0.0259154	0.115184	0.224991	Triticum aestivum
TraesCS3B02G136300	TraesCS3D02G119100	0.0289891	0.0716963	0.404332	Triticum aestivum
TraesCS3B02G020000	TraesCS3D02G021300	0.0259256	0.121731	0.212975	Triticum aestivum
TraesCS4B02G353700	TraesCS5A02G521600	0.0487495	0.157683	0.309162	Triticum aestivum
TraesCS5A02G016600	TraesCS5B02G014700	0.0417111	0.133294	0.312925	Triticum aestivum
TraesCS5A02G016600	TraesCS5D02G024200	0.0347525	0.133412	0.26049	Triticum aestivum
TraesCS5B02G014700	TraesCS5D02G024200	0.0372945	0.107579	0.34667	Triticum aestivum
TraesCS6A02G067300	TraesCS6B02G090500	0.0258626	0.101465	0.254893	Triticum aestivum
TraesCS6A02G067500	TraesCS6B02G090800	0.0786105	0.199087	0.394856	Triticum aestivum
TraesCS6A02G067300	TraesCS6D02G065100	0.113239	0.585324	0.193463	Triticum aestivum
TraesCS6A02G067300	TraesCSU02G116900	0.0371076	0.124472	0.29812	Triticum aestivum
TraesCS6A02G067500	TraesCSU02G116600	0.0495443	0.12908	0.383825	Triticum aestivum
TraesCS6B02G211600	TraesCS6D02G170200	0.0212794	0.0502109	0.423801	Triticum aestivum
TraesCS6B02G060300	TraesCS6D02G051400	0.0455609	0.156626	0.29089	Triticum aestivum
TraesCS6B02G090500	TraesCSU02G116900	0.0345385	0.13573	0.254465	Triticum aestivum
TraesCS6B02G090800	TraesCSU02G116600	0.0512391	0.175928	0.291251	Triticum aestivum
TraesCS7A02G500100	TraesCS7B02G407200	0.052766	0.246126	0.214386	Triticum aestivum
TraesCS7A02G552600	TraesCS7B02G476400	0.0557616	0.208925	0.266897	Triticum aestivum
TraesCS7A02G500100	TraesCS7D02G487700	0.0499884	0.213703	0.233916	Triticum aestivum
TraesCS7A02G552600	TraesCS7D02G538600	0.0621114	0.12894	0.48171	Triticum aestivum
TraesCS7A02G552600	TraesCS7D02G539200	0.0595637	0.233962	0.254587	Triticum aestivum
TraesCS7B02G378100	TraesCS7D02G463500	0.0128097	0.0379551	0.337497	Triticum aestivum
TraesCS7B02G476400	TraesCS7D02G539200	0.0152838	0.0848831	0.180057	Triticum aestivum
TraesCS7B02G476400	TraesCS7D02G538600	0.0807925	0.213846	0.377807	Triticum aestivum
TRIDC2AG016860	TRIDC2AG016870	0.0218495	0.228956	0.095431	Triticum dicoccoides
TRIDC2AG061250	TRIDC2AG061260	0.198973	0.566998	0.350923	Triticum dicoccoides
TRIDC2AG061360	TRIDC2AG061370	0.312885	1.89241	0.165337	Triticum dicoccoides
TRIDC2AG061370	TRIDC2AG061380	0.148911	0.595418	0.250095	Triticum dicoccoides
TRIDC2BG002350	TRIDC2BG002380	0.241826	1.20426	0.200809	Triticum dicoccoides
TRIDC2BG020500	TRIDC2BG020510	0.0166627	0.19699	0.0845867	Triticum dicoccoides
TRIDC2BG065000	TRIDC2BG065010	0.22725	0.524372	0.433375	Triticum dicoccoides
TRIDC2BG065050	TRIDC2BG065060	0.285887	1.42164	0.201096	Triticum dicoccoides
TRIDC2BG065060	TRIDC2BG065070	0.114094	0.788408	0.144714	Triticum dicoccoides
TRIDC5BG002420	TRIDC5BG002460	0.0404432	0.174655	0.23156	Triticum dicoccoides
TRIDC5BG002460	TRIDC5BG002470	0.0547497	0.316765	0.17284	Triticum dicoccoides
TRIDC6AG008210	TRIDC6AG008220	0.109945	0.478075	0.229974	Triticum dicoccoides
TRIDC6BG012280	TRIDC6BG012300	0.0890606	0.236899	0.375943	Triticum dicoccoides
TRIDC6BG012300	TRIDC6BG012310	0.0140191	0.035935	0.390124	Triticum dicoccoides
TRIDC6BG012340	TRIDC6BG012350	0.109793	0.435674	0.252008	Triticum dicoccoides
TRIDC6BG012350	TRIDC6BG012360	0.128214	0.306861	0.417824	Triticum dicoccoides
TRIDC6BG012360	TRIDC6BG012370	0.0992471	0.303479	0.327031	Triticum dicoccoides
TRIDC1AG013350	TRIDC1BG021090	0.0237227	0.0796136	0.297973	Triticum dicoccoides
TRIDC2AG061250	TRIDC2BG064970	0.0839924	0.235678	0.356387	Triticum dicoccoides
TRIDC2AG067530	TRIDC2BG072640	0.0261807	0.0641901	0.407861	Triticum dicoccoides
TRIDC2AG000670	TRIDC2BG000440	0.125724	0.778323	0.161532	Triticum dicoccoides
TRIDC2AG002280	TRIDC2BG002350	0.184258	0.763715	0.241265	Triticum dicoccoides
TRIDC2AG016860	TRIDC2BG020500	0.0166558	0.146418	0.113755	Triticum dicoccoides
TRIDC2AG000670	TRIDC2BG000010	0.22306	0.814794	0.273762	Triticum dicoccoides
TRIDC3AG060150	TRIDC3BG067980	0.0428766	0.126936	0.337782	Triticum dicoccoides
TRIDC5AG002550	TRIDC5BG002420	0.0271987	0.12754	0.213256	Triticum dicoccoides
TRIDC6AG005290	TRIDC6BG007630	0.0682321	0.189895	0.359315	Triticum dicoccoides
TRIDC6AG008210	TRIDC6BG012280	0.0607633	0.151083	0.402185	Triticum dicoccoides
TRIDC7AG069930	TRIDC7BG064420	0.0593746	0.308503	0.192461	Triticum dicoccoides
TRIDC7AG076720	TRIDC7BG073610	0.033688	0.104991	0.320866	Triticum dicoccoides
TRITD2Av1G005760	TRITD2Av1G005770	0.334142	0.787113	0.424516	Triticum turgidum
TRITD2Av1G005770	TRITD2Av1G005780	0.198654	0.708223	0.280496	Triticum turgidum
TRITD2Av1G038310	TRITD2Av1G038330	0.0460689	0.19401	0.237456	Triticum turgidum
TRITD2Av1G248160	TRITD2Av1G248170	0.289563	1.84729	0.15675	Triticum turgidum
TRITD2Av1G248170	TRITD2Av1G248190	0.144971	0.670387	0.216249	Triticum turgidum
TRITD2Bv1G002680	TRITD2Bv1G002690	0.0269389	0.0717679	0.375362	Triticum turgidum
TRITD2Bv1G002690	TRITD2Bv1G002700	0.00978607	0.0393994	0.248381	Triticum turgidum
TRITD2Bv1G006590	TRITD2Bv1G006600	0.0756481	0.281459	0.268771	Triticum turgidum
TRITD2Bv1G006640	TRITD2Bv1G006660	0.0249564	0.0796395	0.313367	Triticum turgidum
TRITD2Bv1G006660	TRITD2Bv1G006670	0.0728134	0.228645	0.318456	Triticum turgidum
TRITD2Bv1G006670	TRITD2Bv1G006690	0.0695738	0.179445	0.387716	Triticum turgidum
TRITD2Bv1G051840	TRITD2Bv1G051850	0.0272794	0.185077	0.147395	Triticum turgidum
TRITD2Bv1G210160	TRITD2Bv1G210240	0.155757	0.520633	0.299169	Triticum turgidum
TRITD2Bv1G210360	TRITD2Bv1G210370	0.324937	1.43096	0.227075	Triticum turgidum
TRITD2Bv1G210370	TRITD2Bv1G210400	0.14008	0.664524	0.210798	Triticum turgidum
TRITD5Bv1G005530	TRITD5Bv1G005560	0.0860934	0.253919	0.339058	Triticum turgidum
TRITD6Av1G015950	TRITD6Av1G016000	0.00504041	0.0156071	0.322956	Triticum turgidum
TRITD6Av1G016000	TRITD6Av1G016010	0.100682	0.473301	0.212723	Triticum turgidum
TRITD6Av1G016010	TRITD6Av1G016040	0.105306	0.423505	0.248654	Triticum turgidum
TRITD6Bv1G022580	TRITD6Bv1G022590	0.00273557	0.00657899	0.415803	Triticum turgidum
TRITD6Bv1G022610	TRITD6Bv1G022630	0.0192318	0.05597	0.343609	Triticum turgidum
TRITD6Bv1G022690	TRITD6Bv1G022710	0.0374093	0.107326	0.348559	Triticum turgidum
TRITD6Bv1G022710	TRITD6Bv1G022720	0.0347299	0.0965883	0.359567	Triticum turgidum
TRITD6Bv1G022720	TRITD6Bv1G022730	0.103539	0.481985	0.214817	Triticum turgidum
TRITD6Bv1G022730	TRITD6Bv1G022910	0.0192149	0.0324525	0.592094	Triticum turgidum
TRITD6Bv1G023630	TRITD6Bv1G023650	0.0149975	0.022096	0.678746	Triticum turgidum
TRITD7Av1G276340	TRITD7Av1G276400	0.0762622	0.232415	0.328129	Triticum turgidum
TRITD1Av1G054770	TRITD1Bv1G063210	0.025794	0.0694454	0.371428	Triticum turgidum
TRITD2Av1G248000	TRITD2Bv1G210100	0.0671073	0.221365	0.303152	Triticum turgidum
TRITD2Av1G249700	TRITD2Bv1G211580	0.0343827	0.119933	0.286683	Triticum turgidum
TRITD2Av1G264070	TRITD2Bv1G226660	0.0246559	0.0823326	0.299467	Triticum turgidum
TRITD2Av1G273100	TRITD2Bv1G236370	0.0684201	0.176258	0.388181	Triticum turgidum
TRITD2Av1G281230	TRITD2Bv1G247460	0.0570269	0.215922	0.264109	Triticum turgidum
TRITD2Av1G038310	TRITD2Bv1G051840	0.0255974	0.149263	0.171491	Triticum turgidum
TRITD2Av1G038890	TRITD2Bv1G052320	0.0773004	0.173223	0.446247	Triticum turgidum
TRITD2Av1G001670	TRITD2Bv1G002040	0.212784	0.944462	0.225296	Triticum turgidum
TRITD2Av1G001760	TRITD2Bv1G002240	0.136539	0.786946	0.173505	Triticum turgidum
TRITD2Av1G005770	TRITD2Bv1G006590	0.180039	0.620524	0.29014	Triticum turgidum
TRITD2Av1G006680	TRITD2Bv1G008560	0.092865	0.330021	0.281391	Triticum turgidum
TRITD2Av1G006700	TRITD2Bv1G008570	0.0885895	0.204702	0.432774	Triticum turgidum
TRITD2Av1G011010	TRITD2Bv1G014090	0.0486328	0.115787	0.42002	Triticum turgidum
TRITD2Av1G005750	TRITD2Bv1G007070	0.0548762	0.203255	0.269987	Triticum turgidum
TRITD2Av1G001760	TRITD2Bv1G001410	0.175817	0.630579	0.278819	Triticum turgidum
TRITD2Bv1G001900	TRITD0Uv1G012870	0.00314651	0.0137461	0.228902	Triticum turgidum
TRITD3Av1G243060	TRITD3Bv1G234440	0.0470124	0.119995	0.391785	Triticum turgidum
TRITD3Av1G024980	TRITD3Bv1G028720	0.0193455	0.0740977	0.261081	Triticum turgidum
TRITD3Av1G037940	TRITD3Bv1G046620	0.0531594	0.0950861	0.559066	Triticum turgidum
TRITD3Av1G002990	TRITD3Bv1G002190	0.0958936	0.344266	0.278545	Triticum turgidum
TRITD5Av1G006670	TRITD5Bv1G005530	0.0618648	0.240702	0.257019	Triticum turgidum
TRITD6Av1G015850	TRITD6Bv1G022580	0.0249811	0.101643	0.245774	Triticum turgidum
TRITD6Av1G016040	TRITD6Bv1G022610	0.117219	0.464296	0.252466	Triticum turgidum
TRITD6Av1G008120	TRITD6Bv1G013070	0.0644261	0.192559	0.334578	Triticum turgidum
TuG1812G0200000241	TuG1812G0200000242	0.224883	0.651029	0.345427	Triticum urartu
TuG1812G0200000242	TuG1812G0200000243	0.231569	0.697331	0.332079	Triticum urartu
TuG1812G0200000247	TuG1812G0200000248	0.0562652	0.244343	0.230271	Triticum urartu
TuG1812G0200000340	TuG1812G0200000341	0.15181	0.362449	0.418846	Triticum urartu
TuG1812G0200001407	TuG1812G0200001408	0.0256557	0.174948	0.146648	Triticum urartu
TuG1812G0200004756	TuG1812G0200004757	0.0680319	0.254813	0.266987	Triticum urartu
TuG1812G0200004777	TuG1812G0200004778	0.147673	0.673092	0.219395	Triticum urartu
TuG1812G0200004778	TuG1812G0200004779	0.29006	1.70969	0.169656	Triticum urartu
TuG1812G0600000703	TuG1812G0600000704	0.145725	0.238678	0.610549	Triticum urartu
TuG1812G0600000704	TuG1812U0000249200	0.11734	0.770223	0.152345	Triticum urartu
