# Supplementary material for: Genome-Wide Identification and Evolution-Profiling Analysis of TPS Gene Family in Triticum Plants
Source: Int J Mol Sci. 2024 Aug 5;25(15):8546. doi: 10.3390/ijms25158546 (PMC11312503; doi:10.3390/ijms25158546)
Supplement: Supplementary file 1 [file ijms-25-08546-s001.zip › ijms-3109615-supplementary/supplementary file/Supplemental Data 3. Ka,Ks and Ka_Ks values of Syntenic gene pairs between 9 species.xls]

## Sheet: df_kaks
Seq_1	Seq_2	Ka	Ks	Ka_Ks	Species_1	Species_2
AET2Gv20011300	HORVU2Hr1G001120	0.0307002	0.166746	0.184114	Aegilops_tauschii	Hordeum_vulgare
AET2Gv20041000	HORVU2Hr1G003360	0.164425	0.574614	0.286148	Aegilops_tauschii	Hordeum_vulgare
AET2Gv20050600	HORVU2Hr1G004540	0.298344	0.730564	0.408375	Aegilops_tauschii	Hordeum_vulgare
AET2Gv20050700	HORVU2Hr1G004620	0.0597569	0.276225	0.216334	Aegilops_tauschii	Hordeum_vulgare
AET2Gv20081200	HORVU2Hr1G007600	0.0504897	0.209149	0.241405	Aegilops_tauschii	Hordeum_vulgare
AET2Gv20273900	HORVU2Hr1G024120	0.0765089	0.22565	0.33906	Aegilops_tauschii	Hordeum_vulgare
AET2Gv20939600	HORVU2Hr1G099440	0.0709684	0.264158	0.268659	Aegilops_tauschii	Hordeum_vulgare
AET2Gv20939800	HORVU2Hr1G099480	0.0433926	0.180192	0.240814	Aegilops_tauschii	Hordeum_vulgare
AET2Gv20940800	HORVU2Hr1G099510	0.0635951	0.241486	0.263349	Aegilops_tauschii	Hordeum_vulgare
AET3Gv20045600	HORVU3Hr1G006240	0.141269	0.719244	0.196414	Aegilops_tauschii	Hordeum_vulgare
AET5Gv20055300	HORVU5Hr1G004370	0.0492206	0.201128	0.244723	Aegilops_tauschii	Hordeum_vulgare
AET5Gv20055300	HORVU5Hr1G004700	0.0592775	0.210023	0.282244	Aegilops_tauschii	Hordeum_vulgare
AET6Gv20111700	HORVU6Hr1G009160	0.047716	0.18813	0.253633	Aegilops_tauschii	Hordeum_vulgare
AET6Gv20168000	HORVU6Hr1G012110	0.0437875	0.134845	0.324725	Aegilops_tauschii	Hordeum_vulgare
AET7Gv21221800	HORVU7Hr1G111960	0.083397	0.286261	0.291332	Aegilops_tauschii	Hordeum_vulgare
AET7Gv21330600	HORVU7Hr1G121270	0.0531829	0.223647	0.237798	Aegilops_tauschii	Hordeum_vulgare
Bradi1g62538	LOC_Os03g22634	0.29478	1.17704	0.250442	Brachypodium_distachyon	Oryza_sativa_Japonica
Bradi3g02130	LOC_Os02g02930	0.227991	0.872807	0.261215	Brachypodium_distachyon	Oryza_sativa_Japonica
Bradi3g14710	LOC_Os08g04500	0.250888	1.32453	0.189417	Brachypodium_distachyon	Oryza_sativa_Japonica
Bradi3g15952	LOC_Os08g07080	0.341702	1.30434	0.261972	Brachypodium_distachyon	Oryza_sativa_Japonica
Bradi5g21440	LOC_Os04g52210	0.266996	1.01636	0.262699	Brachypodium_distachyon	Oryza_sativa_Japonica
HORVU2Hr1G003360	Bradi5g00970	0.161056	0.691918	0.232767	Hordeum_vulgare	Brachypodium_distachyon
HORVU2Hr1G099480	Bradi5g21440	0.184612	0.462357	0.399284	Hordeum_vulgare	Brachypodium_distachyon
HORVU2Hr1G099510	Bradi5g21383	0.185524	0.981722	0.188978	Hordeum_vulgare	Brachypodium_distachyon
HORVU6Hr1G012110	Bradi3g02130	0.141855	0.771167	0.183949	Hordeum_vulgare	Brachypodium_distachyon
TraesCS1A02G008600	TRITD1Av1G002590	0.0465154	0.0920011	0.505596	Triticum_aestivum	Triticum_turgidum
TraesCS1A02G119900	TRITD1Bv1G063210	0.0252497	0.0694242	0.363702	Triticum_aestivum	Triticum_turgidum
TraesCS1B02G139400	TRITD1Av1G054770	0.0241621	0.069382	0.348247	Triticum_aestivum	Triticum_turgidum
TraesCS1D02G120800	TRITD1Av1G054770	0.02006	0.0717208	0.279696	Triticum_aestivum	Triticum_turgidum
TraesCS1D02G120800	TRITD1Bv1G063210	0.0141419	0.0439128	0.322046	Triticum_aestivum	Triticum_turgidum
TraesCS2A02G022300	TRITD2Av1G005780	0.104246	0.349888	0.297942	Triticum_aestivum	Triticum_turgidum
TraesCS2A02G028100	TRITD2Av1G006790	0.0444789	0.119751	0.371429	Triticum_aestivum	Triticum_turgidum
TraesCS2A02G028200	TRITD2Av1G006760	0.0558996	0.255098	0.21913	Triticum_aestivum	Triticum_turgidum
TraesCS2A02G049500	TRITD2Av1G011010	0.0140604	0.0651325	0.215874	Triticum_aestivum	Triticum_turgidum
TraesCS2A02G136000	TRITD2Av1G038330	0.0203358	0.0240234	0.846497	Triticum_aestivum	Triticum_turgidum
TraesCS2A02G136500	TRITD2Av1G038400	0.0043272	0.00479522	0.902397	Triticum_aestivum	Triticum_turgidum
TraesCS2A02G425600	TRITD2Av1G248190	0.0201465	0.0214941	0.937304	Triticum_aestivum	Triticum_turgidum
TraesCS2A02G535300	TRITD2Av1G281230	0.0034099	0.00388288	0.87819	Triticum_aestivum	Triticum_turgidum
TraesCS2A02G022300	TRITD2Bv1G006600	0.114518	0.353848	0.323637	Triticum_aestivum	Triticum_turgidum
TraesCS2A02G022300	TRITD2Bv1G007070	0.0607598	0.196115	0.309818	Triticum_aestivum	Triticum_turgidum
TraesCS2A02G028100	TRITD2Bv1G008570	0.0300978	0.0834321	0.360745	Triticum_aestivum	Triticum_turgidum
TraesCS2A02G028200	TRITD2Bv1G008680	0.0841619	0.290881	0.289335	Triticum_aestivum	Triticum_turgidum
TraesCS2A02G049500	TRITD2Bv1G014090	0.0291023	0.0978151	0.297523	Triticum_aestivum	Triticum_turgidum
TraesCS2A02G136000	TRITD2Bv1G051850	0.0261028	0.142246	0.183505	Triticum_aestivum	Triticum_turgidum
TraesCS2A02G136500	TRITD2Bv1G051940	0.0505431	0.130592	0.38703	Triticum_aestivum	Triticum_turgidum
TraesCS2A02G136500	TRITD2Bv1G052320	0.0900388	0.273335	0.329409	Triticum_aestivum	Triticum_turgidum
TraesCS2A02G425100	TRITD2Bv1G210240	0.070945	0.225822	0.314163	Triticum_aestivum	Triticum_turgidum
TraesCS2A02G425400	TRITD2Bv1G210360	0.0259732	0.0793808	0.327198	Triticum_aestivum	Triticum_turgidum
TraesCS2A02G425500	TRITD2Bv1G210370	0.025072	0.0711433	0.352415	Triticum_aestivum	Triticum_turgidum
TraesCS2A02G425600	TRITD2Bv1G210400	0.0687937	0.174458	0.394329	Triticum_aestivum	Triticum_turgidum
TraesCS2A02G535300	TRITD2Bv1G247460	0.0554962	0.217166	0.255547	Triticum_aestivum	Triticum_turgidum
TraesCS2B02G030900	TRITD2Av1G005750	0.0944537	0.326734	0.289084	Triticum_aestivum	Triticum_turgidum
TraesCS2B02G031500	TRITD2Av1G005780	0.0479552	0.24131	0.198729	Triticum_aestivum	Triticum_turgidum
TraesCS2B02G040800	TRITD2Av1G006760	0.0515785	0.253152	0.203745	Triticum_aestivum	Triticum_turgidum
TraesCS2B02G040900	TRITD2Av1G006790	0.0456987	0.105967	0.431255	Triticum_aestivum	Triticum_turgidum
TraesCS2B02G061000	TRITD2Av1G011010	0.0312305	0.101901	0.306478	Triticum_aestivum	Triticum_turgidum
TraesCS2B02G159900	TRITD2Av1G038330	0.0382482	0.176976	0.216121	Triticum_aestivum	Triticum_turgidum
TraesCS2B02G160400	TRITD2Av1G038400	0.0338148	0.105188	0.321469	Triticum_aestivum	Triticum_turgidum
TraesCS2B02G445200	TRITD2Av1G248000	0.0703147	0.217958	0.322606	Triticum_aestivum	Triticum_turgidum
TraesCS2B02G445700	TRITD2Av1G248160	0.0249233	0.0774541	0.321782	Triticum_aestivum	Triticum_turgidum
TraesCS2B02G445800	TRITD2Av1G248170	0.0229437	0.0737081	0.311278	Triticum_aestivum	Triticum_turgidum
TraesCS2B02G445900	TRITD2Av1G248190	0.0404566	0.143882	0.281179	Triticum_aestivum	Triticum_turgidum
TraesCS2B02G450000	TRITD2Av1G249700	0.0343845	0.11991	0.286754	Triticum_aestivum	Triticum_turgidum
TraesCS2B02G501400	TRITD2Av1G264070	0.0246559	0.0793379	0.310771	Triticum_aestivum	Triticum_turgidum
TraesCS2B02G533600	TRITD2Av1G273100	0.0719895	0.184945	0.389247	Triticum_aestivum	Triticum_turgidum
TraesCS2B02G565800	TRITD2Av1G281230	0.0591381	0.164427	0.359661	Triticum_aestivum	Triticum_turgidum
TraesCS2B02G015600	TRITD2Bv1G001410	0.172378	0.487455	0.353629	Triticum_aestivum	Triticum_turgidum
TraesCS2B02G017600	TRITD2Bv1G001900	0.00314651	0.0137461	0.228902	Triticum_aestivum	Triticum_turgidum
TraesCS2B02G031500	TRITD2Bv1G006600	0.0664699	0.273339	0.243178	Triticum_aestivum	Triticum_turgidum
TraesCS2B02G031500	TRITD2Bv1G007070	0.0708099	0.21511	0.329179	Triticum_aestivum	Triticum_turgidum
TraesCS2B02G040800	TRITD2Bv1G008680	0.0767304	0.312565	0.245486	Triticum_aestivum	Triticum_turgidum
TraesCS2B02G160400	TRITD2Bv1G051940	0.0194292	0.0411233	0.472464	Triticum_aestivum	Triticum_turgidum
TraesCS2B02G160400	TRITD2Bv1G052320	0.0904129	0.312001	0.289784	Triticum_aestivum	Triticum_turgidum
TraesCS2B02G445200	TRITD2Bv1G210240	0.00254022	0.00838935	0.302791	Triticum_aestivum	Triticum_turgidum
TraesCS2B02G445700	TRITD2Bv1G210360	0.00409662	0.00167458	2.44637	Triticum_aestivum	Triticum_turgidum
TraesCS2B02G445800	TRITD2Bv1G210370	0.00205808	0.00681307	0.302079	Triticum_aestivum	Triticum_turgidum
TraesCS2B02G445900	TRITD2Bv1G210400	0.0241988	0.032899	0.735548	Triticum_aestivum	Triticum_turgidum
TraesCS2B02G450000	TRITD2Bv1G211580	0.00248976	0.00861924	0.288861	Triticum_aestivum	Triticum_turgidum
TraesCS2B02G533600	TRITD2Bv1G236370	0.00838046	0.00965225	0.868239	Triticum_aestivum	Triticum_turgidum
TraesCS2B02G565800	TRITD2Bv1G247460	0.0559652	0.162134	0.345178	Triticum_aestivum	Triticum_turgidum
TraesCS2D02G007000	TRITD2Av1G001760	0.132993	0.868227	0.153177	Triticum_aestivum	Triticum_turgidum
TraesCS2D02G007500	TRITD2Av1G001670	0.012557	0.0558026	0.225025	Triticum_aestivum	Triticum_turgidum
TraesCS2D02G023600	TRITD2Av1G005780	0.0560377	0.223274	0.250982	Triticum_aestivum	Triticum_turgidum
TraesCS2D02G030200	TRITD2Av1G006790	0.0433208	0.123993	0.349381	Triticum_aestivum	Triticum_turgidum
TraesCS2D02G030300	TRITD2Av1G006760	0.0567209	0.252935	0.224251	Triticum_aestivum	Triticum_turgidum
TraesCS2D02G048700	TRITD2Av1G011010	0.0387872	0.0872549	0.444528	Triticum_aestivum	Triticum_turgidum
TraesCS2D02G138400	TRITD2Av1G038330	0.0422141	0.183308	0.23029	Triticum_aestivum	Triticum_turgidum
TraesCS2D02G138600	TRITD2Av1G038350	0.0346025	0.0932878	0.370922	Triticum_aestivum	Triticum_turgidum
TraesCS2D02G139100	TRITD2Av1G038400	0.0197915	0.0388529	0.509396	Triticum_aestivum	Triticum_turgidum
TraesCS2D02G140900	TRITD2Av1G038400	0.0980672	0.266454	0.368045	Triticum_aestivum	Triticum_turgidum
TraesCS2D02G423100	TRITD2Av1G248000	0.0673826	0.226406	0.297619	Triticum_aestivum	Triticum_turgidum
TraesCS2D02G423100	TRITD2Av1G249700	0.166368	0.478776	0.347487	Triticum_aestivum	Triticum_turgidum
TraesCS2D02G423300	TRITD2Av1G248160	0.0201849	0.0627817	0.32151	Triticum_aestivum	Triticum_turgidum
TraesCS2D02G423400	TRITD2Av1G248170	0.0469035	0.0839118	0.558962	Triticum_aestivum	Triticum_turgidum
TraesCS2D02G423500	TRITD2Av1G248190	0.0246119	0.10378	0.237155	Triticum_aestivum	Triticum_turgidum
TraesCS2D02G477300	TRITD2Av1G264070	0.0222077	0.0441202	0.503345	Triticum_aestivum	Triticum_turgidum
TraesCS2D02G506000	TRITD2Av1G273100	0.0693559	0.164057	0.422755	Triticum_aestivum	Triticum_turgidum
TraesCS2D02G537200	TRITD2Av1G281230	0.0487523	0.183742	0.26533	Triticum_aestivum	Triticum_turgidum
TraesCS2D02G004800	TRITD2Bv1G001410	0.0228292	0.0809211	0.282116	Triticum_aestivum	Triticum_turgidum
TraesCS2D02G004800	TRITD2Bv1G002240	0.178095	0.463179	0.384506	Triticum_aestivum	Triticum_turgidum
TraesCS2D02G005000	TRITD2Bv1G002690	0.143608	0.495856	0.289617	Triticum_aestivum	Triticum_turgidum
TraesCS2D02G005500	TRITD2Bv1G001900	0.0271631	0.0897455	0.302669	Triticum_aestivum	Triticum_turgidum
TraesCS2D02G007000	TRITD2Bv1G002240	0.0561734	0.186654	0.300949	Triticum_aestivum	Triticum_turgidum
TraesCS2D02G008700	TRITD2Bv1G002690	0.0192937	0.0702687	0.27457	Triticum_aestivum	Triticum_turgidum
TraesCS2D02G023600	TRITD2Bv1G006600	0.076844	0.291803	0.263342	Triticum_aestivum	Triticum_turgidum
TraesCS2D02G023600	TRITD2Bv1G007070	0.0371415	0.0955673	0.388642	Triticum_aestivum	Triticum_turgidum
TraesCS2D02G030200	TRITD2Bv1G008570	0.0295761	0.0931138	0.317634	Triticum_aestivum	Triticum_turgidum
TraesCS2D02G030300	TRITD2Bv1G008680	0.0814235	0.30458	0.26733	Triticum_aestivum	Triticum_turgidum
TraesCS2D02G048700	TRITD2Bv1G014090	0.0315802	0.0867668	0.363967	Triticum_aestivum	Triticum_turgidum
TraesCS2D02G138400	TRITD2Bv1G051850	0.0176443	0.182385	0.096742	Triticum_aestivum	Triticum_turgidum
TraesCS2D02G139100	TRITD2Bv1G051940	0.0529834	0.130255	0.406765	Triticum_aestivum	Triticum_turgidum
TraesCS2D02G139100	TRITD2Bv1G052320	0.0961314	0.271252	0.354398	Triticum_aestivum	Triticum_turgidum
TraesCS2D02G140900	TRITD2Bv1G051940	0.114437	0.308991	0.370358	Triticum_aestivum	Triticum_turgidum
TraesCS2D02G140900	TRITD2Bv1G052320	0.0492202	0.065244	0.754402	Triticum_aestivum	Triticum_turgidum
TraesCS2D02G423100	TRITD2Bv1G210240	0.0369875	0.107081	0.345415	Triticum_aestivum	Triticum_turgidum
TraesCS2D02G423100	TRITD2Bv1G211580	0.159441	0.58049	0.274665	Triticum_aestivum	Triticum_turgidum
TraesCS2D02G423300	TRITD2Bv1G210360	0.0259766	0.0849463	0.3058	Triticum_aestivum	Triticum_turgidum
TraesCS2D02G423400	TRITD2Bv1G210370	0.0444114	0.0805077	0.551642	Triticum_aestivum	Triticum_turgidum
TraesCS2D02G423500	TRITD2Bv1G210400	0.05056	0.164007	0.308279	Triticum_aestivum	Triticum_turgidum
TraesCS2D02G477300	TRITD2Bv1G226660	0.0246805	0.0880442	0.280319	Triticum_aestivum	Triticum_turgidum
TraesCS2D02G506000	TRITD2Bv1G236370	0.025711	0.0686655	0.374438	Triticum_aestivum	Triticum_turgidum
TraesCS2D02G537200	TRITD2Bv1G247460	0.0507593	0.207195	0.244983	Triticum_aestivum	Triticum_turgidum
TraesCS3A02G007900	TRITD3Av1G002990	0.0130918	0.0253322	0.516806	Triticum_aestivum	Triticum_turgidum
TraesCS3A02G081700	TRITD3Av1G023380	0.00427047	0.00901363	0.47378	Triticum_aestivum	Triticum_turgidum
TraesCS3A02G424300	TRITD3Av1G243060	0.00526456	0.00710275	0.741201	Triticum_aestivum	Triticum_turgidum
TraesCS3A02G007900	TRITD3Bv1G002190	0.094993	0.359579	0.264179	Triticum_aestivum	Triticum_turgidum
TraesCS3A02G424300	TRITD3Bv1G234440	0.0307568	0.0978851	0.314213	Triticum_aestivum	Triticum_turgidum
TraesCS3B02G101300	TRITD3Av1G024980	0.0288466	0.114982	0.25088	Triticum_aestivum	Triticum_turgidum
TraesCS3B02G460400	TRITD3Av1G243060	0.0470124	0.119995	0.391785	Triticum_aestivum	Triticum_turgidum
TraesCS3B02G020000	TRITD3Bv1G005370	0.00530233	0.0175233	0.302587	Triticum_aestivum	Triticum_turgidum
TraesCS3B02G101300	TRITD3Bv1G028720	0.0140313	0.0356373	0.393724	Triticum_aestivum	Triticum_turgidum
TraesCS3D02G081900	TRITD3Av1G023380	0.0163753	0.0883373	0.185372	Triticum_aestivum	Triticum_turgidum
TraesCS3D02G086300	TRITD3Av1G024980	0.0112362	0.0738058	0.15224	Triticum_aestivum	Triticum_turgidum
TraesCS3D02G021300	TRITD3Bv1G005370	0.0230769	0.114112	0.20223	Triticum_aestivum	Triticum_turgidum
TraesCS3D02G086300	TRITD3Bv1G028720	0.014466	0.0865771	0.167088	Triticum_aestivum	Triticum_turgidum
TraesCS3D02G119100	TRITD3Bv1G046620	0.0293516	0.0665759	0.440874	Triticum_aestivum	Triticum_turgidum
TraesCS5A02G016700	TRITD5Av1G006670	0.0481838	0.0772232	0.623956	Triticum_aestivum	Triticum_turgidum
TraesCS5A02G016600	TRITD5Bv1G005530	0.0437052	0.148853	0.293613	Triticum_aestivum	Triticum_turgidum
TraesCS5B02G014900	TRITD5Bv1G005530	0.0702267	0.192913	0.364034	Triticum_aestivum	Triticum_turgidum
TraesCS5D02G024200	TRITD5Bv1G005530	0.0328094	0.103295	0.317629	Triticum_aestivum	Triticum_turgidum
TraesCS6A02G067700	TRITD6Bv1G022730	0.0830986	0.33977	0.244573	Triticum_aestivum	Triticum_turgidum
TraesCS6A02G067700	TRITD6Bv1G023650	0.101936	0.37814	0.269573	Triticum_aestivum	Triticum_turgidum
TraesCS6A02G183000	TRITD6Bv1G087060	0.0211282	0.0610883	0.345862	Triticum_aestivum	Triticum_turgidum
TraesCS6B02G060300	TRITD6Av1G008120	0.064859	0.194951	0.332693	Triticum_aestivum	Triticum_turgidum
TraesCS6B02G091400	TRITD6Av1G016010	0.0831043	0.343981	0.241596	Triticum_aestivum	Triticum_turgidum
TraesCS6B02G092800	TRITD6Av1G016010	0.0964516	0.389533	0.247608	Triticum_aestivum	Triticum_turgidum
TraesCS6B02G008700	TRITD6Bv1G000350	0.0574548	0.211055	0.272227	Triticum_aestivum	Triticum_turgidum
TraesCS6B02G034000	TRITD6Bv1G005990	0.00460203	0.00679506	0.67726	Triticum_aestivum	Triticum_turgidum
TraesCS6B02G060300	TRITD6Bv1G013070	0.0145091	0.00960782	1.51014	Triticum_aestivum	Triticum_turgidum
TraesCS6B02G091400	TRITD6Bv1G023650	0.082076	0.311111	0.263816	Triticum_aestivum	Triticum_turgidum
TraesCS6B02G092800	TRITD6Bv1G022730	0.0789174	0.302646	0.260758	Triticum_aestivum	Triticum_turgidum
TraesCS6B02G092800	TRITD6Bv1G023650	0.0149975	0.022096	0.678746	Triticum_aestivum	Triticum_turgidum
TraesCS6B02G413300	TRITD6Bv1G214070	0.0114336	0.0171559	0.666456	Triticum_aestivum	Triticum_turgidum
TraesCS6D02G051400	TRITD6Av1G008120	0.022386	0.0445441	0.502559	Triticum_aestivum	Triticum_turgidum
TraesCS6D02G065100	TRITD6Av1G016010	0.0813326	0.327453	0.24838	Triticum_aestivum	Triticum_turgidum
TraesCS6D02G051400	TRITD6Bv1G013070	0.0651099	0.177714	0.366375	Triticum_aestivum	Triticum_turgidum
TraesCS6D02G065100	TRITD6Bv1G022730	0.0326225	0.102398	0.318584	Triticum_aestivum	Triticum_turgidum
TraesCS6D02G065100	TRITD6Bv1G023650	0.0755355	0.313706	0.240785	Triticum_aestivum	Triticum_turgidum
TraesCS6D02G170200	TRITD6Bv1G087060	0.0212794	0.0502109	0.423801	Triticum_aestivum	Triticum_turgidum
TraesCS7A02G500100	TRITD7Av1G261130	0.0037994	0.00254453	1.49316	Triticum_aestivum	Triticum_turgidum
TraesCS7A02G552600	TRITD7Av1G276340	0.0161309	0.0213585	0.755241	Triticum_aestivum	Triticum_turgidum
TraesCS7B02G407200	TRITD7Av1G261130	0.0544333	0.241968	0.22496	Triticum_aestivum	Triticum_turgidum
TraesCS7B02G476400	TRITD7Av1G276340	0.0758845	0.227354	0.333772	Triticum_aestivum	Triticum_turgidum
TraesCS7B02G378100	TRITD7Bv1G200640	0.00238253	0.00286397	0.831899	Triticum_aestivum	Triticum_turgidum
TraesCS7D02G487700	TRITD7Av1G261130	0.052168	0.213002	0.244918	Triticum_aestivum	Triticum_turgidum
TraesCS7D02G539200	TRITD7Av1G276340	0.0804825	0.248259	0.324188	Triticum_aestivum	Triticum_turgidum
TraesCS7D02G463500	TRITD7Bv1G200640	0.0136249	0.0348985	0.390415	Triticum_aestivum	Triticum_turgidum
TraesCSU02G116700	TRITD6Av1G016010	0.0993665	0.444872	0.22336	Triticum_aestivum	Triticum_turgidum
TraesCSU02G116700	TRITD6Bv1G022730	0.100851	0.451451	0.223392	Triticum_aestivum	Triticum_turgidum
TraesCSU02G116700	TRITD6Bv1G023650	0.106698	0.429044	0.248687	Triticum_aestivum	Triticum_turgidum
TRIDC1AG001040	TuG1812G0100000130	0.0105265	0.0243429	0.432425	Triticum_dicoccoides	Triticum_urartu
TRIDC2AG000670	TuG1812G0200000150	0.00354192	0.00874645	0.404955	Triticum_dicoccoides	Triticum_urartu
TRIDC2AG002280	TuG1812G0200000243	0.0528483	0.192083	0.275132	Triticum_dicoccoides	Triticum_urartu
TRIDC2AG002850	TuG1812G0200000342	0.0406053	0.291278	0.139404	Triticum_dicoccoides	Triticum_urartu
TRIDC2AG016860	TuG1812G0200001407	0.00785182	0.0166524	0.471513	Triticum_dicoccoides	Triticum_urartu
TRIDC2AG016960	TuG1812G0200001411	0.013493	0.0187083	0.721233	Triticum_dicoccoides	Triticum_urartu
TRIDC2AG061250	TuG1812G0200004757	0.00860499	0.00889585	0.967305	Triticum_dicoccoides	Triticum_urartu
TRIDC2AG061250	TuG1812G0200004823	0.166745	0.545532	0.305655	Triticum_dicoccoides	Triticum_urartu
TRIDC2AG061260	TuG1812G0200004755	0.0695578	0.0886746	0.784417	Triticum_dicoccoides	Triticum_urartu
TRIDC2AG061360	TuG1812G0200004779	0.00245121	0.0027364	0.895778	Triticum_dicoccoides	Triticum_urartu
TRIDC2AG061370	TuG1812G0200004778	0.00271325	0.00675553	0.401633	Triticum_dicoccoides	Triticum_urartu
TRIDC2AG061380	TuG1812G0200004777	0.00143301	0.024492	0.0585093	Triticum_dicoccoides	Triticum_urartu
TRIDC2BG000440	TuG1812G0200000150	0.136518	0.787644	0.173325	Triticum_dicoccoides	Triticum_urartu
TRIDC2BG002400	TuG1812G0200000243	0.0482064	0.145973	0.330242	Triticum_dicoccoides	Triticum_urartu
TRIDC2BG003240	TuG1812G0200000341	0.0251634	0.0943156	0.2668	Triticum_dicoccoides	Triticum_urartu
TRIDC2BG005760	TuG1812G0200000492	0.0373838	0.132495	0.282152	Triticum_dicoccoides	Triticum_urartu
TRIDC2BG020510	TuG1812G0200001407	0.0183848	0.199166	0.0923094	Triticum_dicoccoides	Triticum_urartu
TRIDC2BG064970	TuG1812G0200004757	0.0943836	0.243445	0.3877	Triticum_dicoccoides	Triticum_urartu
TRIDC2BG064970	TuG1812G0200004779	0.164855	0.587792	0.280465	Triticum_dicoccoides	Triticum_urartu
TRIDC2BG064970	TuG1812G0200004823	0.190654	0.509471	0.374219	Triticum_dicoccoides	Triticum_urartu
TRIDC2BG065010	TuG1812G0200004756	0.0529045	0.13796	0.383477	Triticum_dicoccoides	Triticum_urartu
TRIDC2BG065060	TuG1812G0200004778	0.0222496	0.0735767	0.3024	Triticum_dicoccoides	Triticum_urartu
TRIDC3AG000630	TuG1812G0300000271	0.00860489	0.0165867	0.518782	Triticum_dicoccoides	Triticum_urartu
TRIDC3AG001960	TuG1812G0300000048	0.0364284	0.105436	0.345501	Triticum_dicoccoides	Triticum_urartu
TRIDC3AG060150	TuG1812G0300004588	0.00898214	0.0061602	1.45809	Triticum_dicoccoides	Triticum_urartu
TRIDC3AG066340	TuG1812G0300005040	0.0135833	0.0219542	0.61871	Triticum_dicoccoides	Triticum_urartu
TRIDC3BG067980	TuG1812G0300004588	0.0126072	0.0981256	0.128481	Triticum_dicoccoides	Triticum_urartu
TRIDC6AG008220	TuG1812G0600000701	0.149042	0.59707	0.249622	Triticum_dicoccoides	Triticum_urartu
TRIDC6BG003980	TuG1812G0600000233	0.0356046	0.110809	0.321316	Triticum_dicoccoides	Triticum_urartu
TRIDC6BG012280	TuG1812G0600000703	0.160005	0.343883	0.465287	Triticum_dicoccoides	Triticum_urartu
TRIDC6BG012360	TuG1812G0600000701	0.136585	0.634717	0.21519	Triticum_dicoccoides	Triticum_urartu
TRIDC6BG012700	TuG1812G0600000701	0.140487	0.630098	0.22296	Triticum_dicoccoides	Triticum_urartu
TRIDC7AG076720	TuG1812G0700005886	0.0555935	0.201634	0.275716	Triticum_dicoccoides	Triticum_urartu
TRIDC7AG076720	TuG1812G0700005920	0.00209461	0.00875156	0.239341	Triticum_dicoccoides	Triticum_urartu
TRIDC7BG073610	TuG1812G0700005886	0.0488526	0.189425	0.257899	Triticum_dicoccoides	Triticum_urartu
TRIDC7BG073610	TuG1812G0700005920	0.0328593	0.104083	0.315702	Triticum_dicoccoides	Triticum_urartu
TRIDC7BG074150	TuG1812G0700005886	0.0147477	0.0791174	0.186402	Triticum_dicoccoides	Triticum_urartu
TRIDC7BG074150	TuG1812G0700005920	0.0580734	0.201232	0.28859	Triticum_dicoccoides	Triticum_urartu
TRITD1Av1G002590	TRIDC1AG001040	0.0492228	0.0983177	0.50065	Triticum_turgidum	Triticum_dicoccoides
TRITD1Av1G054770	TRIDC1BG021090	0.02643	0.0797517	0.331404	Triticum_turgidum	Triticum_dicoccoides
TRITD1Bv1G063210	TRIDC1AG013350	0.017483	0.072217	0.242089	Triticum_turgidum	Triticum_dicoccoides
TRITD1Bv1G063210	TRIDC1BG021090	0.0171916	0.0175134	0.981628	Triticum_turgidum	Triticum_dicoccoides
TRITD2Av1G001760	TRIDC2AG000670	0.00252866	0.00174014	1.45314	Triticum_turgidum	Triticum_dicoccoides
TRITD2Av1G005780	TRIDC2AG002280	0.0436074	0.219949	0.198261	Triticum_turgidum	Triticum_dicoccoides
TRITD2Av1G006760	TRIDC2AG002850	0.00794709	0.00692846	1.14702	Triticum_turgidum	Triticum_dicoccoides
TRITD2Av1G038330	TRIDC2AG016860	0.0437982	0.194907	0.224713	Triticum_turgidum	Triticum_dicoccoides
TRITD2Av1G038400	TRIDC2AG016960	0.013493	0.0156426	0.862581	Triticum_turgidum	Triticum_dicoccoides
TRITD2Av1G248000	TRIDC2AG061250	0.0067308	0.00675	0.997155	Triticum_turgidum	Triticum_dicoccoides
TRITD2Av1G248160	TRIDC2AG061360	0.0019058	0.000911023	2.09193	Triticum_turgidum	Triticum_dicoccoides
TRITD2Av1G248190	TRIDC2AG061380	0.0144872	0.0197255	0.73444	Triticum_turgidum	Triticum_dicoccoides
TRITD2Av1G264070	TRIDC2AG067530	0.00308589	0.00725958	0.425079	Triticum_turgidum	Triticum_dicoccoides
TRITD2Av1G005780	TRIDC2BG002400	0.0449792	0.14696	0.306064	Triticum_turgidum	Triticum_dicoccoides
TRITD2Av1G006790	TRIDC2BG003240	0.0300974	0.0703351	0.427915	Triticum_turgidum	Triticum_dicoccoides
TRITD2Av1G011010	TRIDC2BG005760	0.0380463	0.124574	0.305413	Triticum_turgidum	Triticum_dicoccoides
TRITD2Av1G038330	TRIDC2BG020510	0.0382482	0.181483	0.210753	Triticum_turgidum	Triticum_dicoccoides
TRITD2Av1G248000	TRIDC2BG065010	0.0785729	0.241855	0.324876	Triticum_turgidum	Triticum_dicoccoides
TRITD2Av1G248160	TRIDC2BG065050	0.0241825	0.0915078	0.264267	Triticum_turgidum	Triticum_dicoccoides
TRITD2Av1G248170	TRIDC2BG065060	0.022148	0.073693	0.300545	Triticum_turgidum	Triticum_dicoccoides
TRITD2Av1G249700	TRIDC2BG065010	0.178346	0.462431	0.38567	Triticum_turgidum	Triticum_dicoccoides
TRITD2Av1G264070	TRIDC2BG072640	0.0274793	0.0772179	0.355866	Triticum_turgidum	Triticum_dicoccoides
TRITD2Bv1G001410	TRIDC2AG000670	0.174522	0.636741	0.274085	Triticum_turgidum	Triticum_dicoccoides
TRITD2Bv1G006600	TRIDC2AG002280	0.0602189	0.298291	0.20188	Triticum_turgidum	Triticum_dicoccoides
TRITD2Bv1G007070	TRIDC2AG002280	0.0466797	0.186592	0.25017	Triticum_turgidum	Triticum_dicoccoides
TRITD2Bv1G008560	TRIDC2AG002850	0.0510923	0.291688	0.175161	Triticum_turgidum	Triticum_dicoccoides
TRITD2Bv1G051850	TRIDC2AG016860	0.0243873	0.206905	0.117867	Triticum_turgidum	Triticum_dicoccoides
TRITD2Bv1G051940	TRIDC2AG016960	0.0650879	0.149028	0.436749	Triticum_turgidum	Triticum_dicoccoides
TRITD2Bv1G052320	TRIDC2AG016960	0.0975982	0.286846	0.340246	Triticum_turgidum	Triticum_dicoccoides
TRITD2Bv1G210240	TRIDC2AG061250	0.0849661	0.246895	0.344139	Triticum_turgidum	Triticum_dicoccoides
TRITD2Bv1G210360	TRIDC2AG061360	0.0223598	0.0816152	0.273967	Triticum_turgidum	Triticum_dicoccoides
TRITD2Bv1G210370	TRIDC2AG061370	0.0228397	0.0735799	0.310407	Triticum_turgidum	Triticum_dicoccoides
TRITD2Bv1G226660	TRIDC2AG067530	0.0251157	0.0721162	0.348267	Triticum_turgidum	Triticum_dicoccoides
TRITD2Bv1G001410	TRIDC2BG000440	0.172378	0.487455	0.353629	Triticum_turgidum	Triticum_dicoccoides
TRITD2Bv1G001900	TRIDC2BG000560	0.0461398	0.0853875	0.540357	Triticum_turgidum	Triticum_dicoccoides
TRITD2Bv1G006600	TRIDC2BG002400	0.0680075	0.293286	0.231881	Triticum_turgidum	Triticum_dicoccoides
TRITD2Bv1G007070	TRIDC2BG002400	0.0588225	0.16906	0.347938	Triticum_turgidum	Triticum_dicoccoides
TRITD2Bv1G008580	TRIDC2BG003190	0.114249	0.219925	0.519491	Triticum_turgidum	Triticum_dicoccoides
TRITD2Bv1G014090	TRIDC2BG005760	0.00614758	0.00862078	0.713111	Triticum_turgidum	Triticum_dicoccoides
TRITD2Bv1G051940	TRIDC2BG020570	0.0769878	0.114993	0.669499	Triticum_turgidum	Triticum_dicoccoides
TRITD2Bv1G210240	TRIDC2BG065010	0.0237417	0.040062	0.592624	Triticum_turgidum	Triticum_dicoccoides
TRITD2Bv1G210360	TRIDC2BG065050	0.00402236	0.00982596	0.40936	Triticum_turgidum	Triticum_dicoccoides
TRITD2Bv1G210370	TRIDC2BG065060	0.00198785	0.00439079	0.452732	Triticum_turgidum	Triticum_dicoccoides
TRITD2Bv1G226660	TRIDC2BG072640	0.0052402	0.0123333	0.424883	Triticum_turgidum	Triticum_dicoccoides
TRITD3Av1G243060	TRIDC3AG060150	0.0305574	0.0472356	0.646916	Triticum_turgidum	Triticum_dicoccoides
TRITD3Av1G260530	TRIDC3AG066340	0.00360834	0.00570237	0.632779	Triticum_turgidum	Triticum_dicoccoides
TRITD3Av1G024980	TRIDC3BG014190	0.0185294	0.0740977	0.250067	Triticum_turgidum	Triticum_dicoccoides
TRITD3Av1G243060	TRIDC3BG067980	0.0470124	0.130669	0.359781	Triticum_turgidum	Triticum_dicoccoides
TRITD3Bv1G005370	TRIDC3AG000630	0.0307906	0.141917	0.216962	Triticum_turgidum	Triticum_dicoccoides
TRITD3Bv1G234440	TRIDC3AG060150	0.0428766	0.118558	0.361651	Triticum_turgidum	Triticum_dicoccoides
TRITD3Bv1G234440	TRIDC3BG067980	0.000848776	0.00859198	0.0987871	Triticum_turgidum	Triticum_dicoccoides
TRITD5Bv1G005530	TRIDC5AG002550	0.034867	0.119742	0.291185	Triticum_turgidum	Triticum_dicoccoides
TRITD5Bv1G005530	TRIDC5BG002420	0.0187351	0.0297672	0.629389	Triticum_turgidum	Triticum_dicoccoides
TRITD6Av1G016010	TRIDC6AG008220	0.00782225	0.0250778	0.311919	Triticum_turgidum	Triticum_dicoccoides
TRITD6Av1G008120	TRIDC6BG007630	0.0663799	0.190333	0.348757	Triticum_turgidum	Triticum_dicoccoides
TRITD6Av1G016010	TRIDC6BG012360	0.0847828	0.369589	0.229397	Triticum_turgidum	Triticum_dicoccoides
TRITD6Av1G016010	TRIDC6BG012700	0.0955648	0.389533	0.245331	Triticum_turgidum	Triticum_dicoccoides
TRITD6Bv1G013070	TRIDC6AG005290	0.0639116	0.168014	0.380394	Triticum_turgidum	Triticum_dicoccoides
TRITD6Bv1G022730	TRIDC6AG008220	0.0882643	0.332365	0.265565	Triticum_turgidum	Triticum_dicoccoides
TRITD6Bv1G023650	TRIDC6AG008220	0.107686	0.363789	0.296012	Triticum_turgidum	Triticum_dicoccoides
TRITD6Bv1G005990	TRIDC6BG003980	0.000829359	0.00860636	0.0963659	Triticum_turgidum	Triticum_dicoccoides
TRITD6Bv1G013070	TRIDC6BG007630	0.0196636	0.0214684	0.915933	Triticum_turgidum	Triticum_dicoccoides
TRITD6Bv1G022730	TRIDC6BG012360	0.0192149	0.0324525	0.592094	Triticum_turgidum	Triticum_dicoccoides
TRITD6Bv1G022730	TRIDC6BG012450	0.177243	0.833141	0.212741	Triticum_turgidum	Triticum_dicoccoides
TRITD6Bv1G022730	TRIDC6BG012700	0.0771857	0.306755	0.25162	Triticum_turgidum	Triticum_dicoccoides
TRITD6Bv1G023650	TRIDC6BG012360	0.0807023	0.325091	0.248245	Triticum_turgidum	Triticum_dicoccoides
TRITD6Bv1G023650	TRIDC6BG012700	0.0149975	0.022096	0.678746	Triticum_turgidum	Triticum_dicoccoides
TRITD6Bv1G087060	TRIDC6BG032620	0.00107681	0.00366301	0.293969	Triticum_turgidum	Triticum_dicoccoides
TRITD7Av1G260930	TRIDC7AG069810	0.00388879	0.00275293	1.4126	Triticum_turgidum	Triticum_dicoccoides
TRITD7Av1G276340	TRIDC7AG076720	0.0181306	0.0292259	0.62036	Triticum_turgidum	Triticum_dicoccoides
TRITD7Av1G261130	TRIDC7BG064420	0.0530809	0.267941	0.198107	Triticum_turgidum	Triticum_dicoccoides
TRITD7Av1G276340	TRIDC7BG073610	0.0493891	0.127216	0.38823	Triticum_turgidum	Triticum_dicoccoides
TRITD7Av1G276340	TRIDC7BG074150	0.0790118	0.231049	0.34197	Triticum_turgidum	Triticum_dicoccoides
TuG1812G0100001617	AET1Gv20296400	0.0197899	0.072663	0.272352	Triticum_urartu	Aegilops_tauschii
TuG1812G0200000050	AET2Gv20010800	0.0199762	0.0931428	0.214469	Triticum_urartu	Aegilops_tauschii
TuG1812G0200000243	AET2Gv20041200	0.0247981	0.100534	0.246664	Triticum_urartu	Aegilops_tauschii
TuG1812G0200000312	AET2Gv20050700	0.079948	0.31343	0.255075	Triticum_urartu	Aegilops_tauschii
TuG1812G0200000339	AET2Gv20049600	0.0863768	0.331202	0.260798	Triticum_urartu	Aegilops_tauschii
TuG1812G0200000341	AET2Gv20050600	0.0459735	0.116158	0.395785	Triticum_urartu	Aegilops_tauschii
TuG1812G0200000342	AET2Gv20050700	0.0161467	0.056235	0.287129	Triticum_urartu	Aegilops_tauschii
TuG1812G0200000492	AET2Gv20081200	0.0236074	0.0791408	0.298296	Triticum_urartu	Aegilops_tauschii
TuG1812G0200001407	AET2Gv20272100	0.0219713	0.148386	0.148068	Triticum_urartu	Aegilops_tauschii
TuG1812G0200001411	AET2Gv20273900	0.019049	0.043943	0.433494	Triticum_urartu	Aegilops_tauschii
TuG1812G0200001445	AET2Gv20278300	0.0321382	0.0183122	1.75502	Triticum_urartu	Aegilops_tauschii
TuG1812G0200004757	AET2Gv20939600	0.0162056	0.0810672	0.199904	Triticum_urartu	Aegilops_tauschii
TuG1812G0200004778	AET2Gv20940800	0.0228154	0.069886	0.326467	Triticum_urartu	Aegilops_tauschii
TuG1812G0200004779	AET2Gv20939800	0.0191348	0.0646218	0.296105	Triticum_urartu	Aegilops_tauschii
TuG1812G0200004823	AET2Gv20939600	0.166588	0.56351	0.295625	Triticum_urartu	Aegilops_tauschii
TuG1812G0300000271	AET3Gv20045600	0.120936	0.687071	0.176017	Triticum_urartu	Aegilops_tauschii
TuG1812G0300004588	AET3Gv20945900	0.0292008	0.0821333	0.355529	Triticum_urartu	Aegilops_tauschii
TuG1812G0600000701	AET6Gv20168000	0.135049	0.650956	0.207462	Triticum_urartu	Aegilops_tauschii
TuG1812G0700005886	AET7Gv21330600	0.0131738	0.0825638	0.159559	Triticum_urartu	Aegilops_tauschii
