# Supplementary material for: Genome-Wide Identification and Evolution-Profiling Analysis of TPS Gene Family in Triticum Plants
Source: Int J Mol Sci. 2024 Aug 5;25(15):8546. doi: 10.3390/ijms25158546 (PMC11312503; doi:10.3390/ijms25158546)
Supplement: Supplementary file 1 [file ijms-25-08546-s001.zip › ijms-3109615-supplementary/supplementary file/Supplemental Data 4. Statistical Results of Cis-Acting Elements on Promoters.xlsx]

## Sheet: Sheet1
Species	Element	Count	description
Triticum aestivum	3-AF1 binding site	8	Light responsiveness
Triticum turgidum	3-AF1 binding site	7	Light responsiveness
Arabidopsis thaliana	3-AF1 binding site	5	Light responsiveness
Triticum urartu	3-AF1 binding site	4	Light responsiveness
Triticum dicoccoides	3-AF1 binding site	3	Light responsiveness
Brachypodium distachyon	3-AF1 binding site	2	Light responsiveness
Hordeum vulgare	3-AF1 binding site	2	Light responsiveness
Aegilops tauschii	3-AF1 binding site	1	Light responsiveness
Oryza sativa Japonica	3-AF1 binding site	1	Light responsiveness
Triticum aestivum	3-AF3 binding site	3	Light responsiveness
Triticum urartu	3-AF3 binding site	2	Light responsiveness
Aegilops tauschii	3-AF3 binding site	1	Light responsiveness
Triticum turgidum	3-AF3 binding site	1	Light responsiveness
Arabidopsis thaliana	3-AF3 binding site	0	Light responsiveness
Brachypodium distachyon	3-AF3 binding site	0	Light responsiveness
Hordeum vulgare	3-AF3 binding site	0	Light responsiveness
Oryza sativa Japonica	3-AF3 binding site	0	Light responsiveness
Triticum dicoccoides	3-AF3 binding site	0	Light responsiveness
Triticum aestivum	AAAC-motif	5	Light responsiveness
Triticum turgidum	AAAC-motif	5	Light responsiveness
Arabidopsis thaliana	AAAC-motif	3	Light responsiveness
Triticum dicoccoides	AAAC-motif	3	Light responsiveness
Triticum urartu	AAAC-motif	2	Light responsiveness
Oryza sativa Japonica	AAAC-motif	1	Light responsiveness
Aegilops tauschii	AAAC-motif	0	Light responsiveness
Brachypodium distachyon	AAAC-motif	0	Light responsiveness
Hordeum vulgare	AAAC-motif	0	Light responsiveness
Triticum aestivum	AC-I	14	Light responsiveness
Triticum turgidum	AC-I	5	Light responsiveness
Oryza sativa Japonica	AC-I	4	Light responsiveness
Brachypodium distachyon	AC-I	3	Light responsiveness
Hordeum vulgare	AC-I	3	Light responsiveness
Aegilops tauschii	AC-I	2	Light responsiveness
Arabidopsis thaliana	AC-I	2	Light responsiveness
Triticum dicoccoides	AC-I	2	Light responsiveness
Triticum urartu	AC-I	2	Light responsiveness
Triticum aestivum	AC-II	4	Light responsiveness
Triticum urartu	AC-II	4	Light responsiveness
Aegilops tauschii	AC-II	2	Light responsiveness
Arabidopsis thaliana	AC-II	2	Light responsiveness
Hordeum vulgare	AC-II	1	Light responsiveness
Triticum turgidum	AC-II	1	Light responsiveness
Brachypodium distachyon	AC-II	0	Light responsiveness
Oryza sativa Japonica	AC-II	0	Light responsiveness
Triticum dicoccoides	AC-II	0	Light responsiveness
Triticum aestivum	ACE	37	Light responsiveness
Triticum turgidum	ACE	18	Light responsiveness
Triticum urartu	ACE	16	Light responsiveness
Aegilops tauschii	ACE	15	Light responsiveness
Triticum dicoccoides	ACE	15	Light responsiveness
Oryza sativa Japonica	ACE	11	Light responsiveness
Arabidopsis thaliana	ACE	10	Light responsiveness
Hordeum vulgare	ACE	8	Light responsiveness
Brachypodium distachyon	ACE	5	Light responsiveness
Triticum aestivum	AE-box	70	Light responsiveness
Triticum turgidum	AE-box	34	Light responsiveness
Triticum urartu	AE-box	23	Light responsiveness
Triticum dicoccoides	AE-box	22	Light responsiveness
Arabidopsis thaliana	AE-box	19	Light responsiveness
Aegilops tauschii	AE-box	13	Light responsiveness
Oryza sativa Japonica	AE-box	13	Light responsiveness
Hordeum vulgare	AE-box	10	Light responsiveness
Brachypodium distachyon	AE-box	8	Light responsiveness
Triticum aestivum	ATC-motif	14	Light responsiveness
Oryza sativa Japonica	ATC-motif	7	Light responsiveness
Hordeum vulgare	ATC-motif	4	Light responsiveness
Aegilops tauschii	ATC-motif	3	Light responsiveness
Arabidopsis thaliana	ATC-motif	3	Light responsiveness
Triticum dicoccoides	ATC-motif	3	Light responsiveness
Triticum turgidum	ATC-motif	3	Light responsiveness
Triticum urartu	ATC-motif	3	Light responsiveness
Brachypodium distachyon	ATC-motif	1	Light responsiveness
Triticum aestivum	ATCT-motif	28	Light responsiveness
Arabidopsis thaliana	ATCT-motif	12	Light responsiveness
Triticum turgidum	ATCT-motif	10	Light responsiveness
Oryza sativa Japonica	ATCT-motif	9	Light responsiveness
Triticum dicoccoides	ATCT-motif	9	Light responsiveness
Triticum urartu	ATCT-motif	8	Light responsiveness
Aegilops tauschii	ATCT-motif	5	Light responsiveness
Brachypodium distachyon	ATCT-motif	5	Light responsiveness
Hordeum vulgare	ATCT-motif	4	Light responsiveness
Triticum aestivum	Box 4	195	Light responsiveness
Oryza sativa Japonica	Box 4	142	Light responsiveness
Arabidopsis thaliana	Box 4	95	Light responsiveness
Triticum turgidum	Box 4	75	Light responsiveness
Triticum urartu	Box 4	67	Light responsiveness
Triticum dicoccoides	Box 4	56	Light responsiveness
Aegilops tauschii	Box 4	43	Light responsiveness
Brachypodium distachyon	Box 4	30	Light responsiveness
Hordeum vulgare	Box 4	15	Light responsiveness
Triticum aestivum	CAAT-box	4562	Light responsiveness
Triticum turgidum	CAAT-box	2080	Light responsiveness
Oryza sativa Japonica	CAAT-box	1633	Light responsiveness
Triticum urartu	CAAT-box	1563	Light responsiveness
Triticum dicoccoides	CAAT-box	1440	Light responsiveness
Arabidopsis thaliana	CAAT-box	1367	Light responsiveness
Aegilops tauschii	CAAT-box	1105	Light responsiveness
Brachypodium distachyon	CAAT-box	686	Light responsiveness
Hordeum vulgare	CAAT-box	632	Light responsiveness
Triticum aestivum	G-Box	283	Light responsiveness
Triticum turgidum	G-Box	118	Light responsiveness
Triticum dicoccoides	G-Box	85	Light responsiveness
Triticum urartu	G-Box	76	Light responsiveness
Oryza sativa Japonica	G-Box	62	Light responsiveness
Aegilops tauschii	G-Box	51	Light responsiveness
Brachypodium distachyon	G-Box	37	Light responsiveness
Arabidopsis thaliana	G-Box	30	Light responsiveness
Hordeum vulgare	G-Box	30	Light responsiveness
Triticum aestivum	G-box	699	Light responsiveness
Triticum turgidum	G-box	274	Light responsiveness
Triticum urartu	G-box	237	Light responsiveness
Triticum dicoccoides	G-box	209	Light responsiveness
Aegilops tauschii	G-box	134	Light responsiveness
Oryza sativa Japonica	G-box	132	Light responsiveness
Brachypodium distachyon	G-box	94	Light responsiveness
Hordeum vulgare	G-box	83	Light responsiveness
Arabidopsis thaliana	G-box	41	Light responsiveness
Oryza sativa Japonica	GA-motif	9	Light responsiveness
Triticum aestivum	GA-motif	8	Light responsiveness
Triticum turgidum	GA-motif	6	Light responsiveness
Triticum urartu	GA-motif	6	Light responsiveness
Hordeum vulgare	GA-motif	5	Light responsiveness
Triticum dicoccoides	GA-motif	4	Light responsiveness
Aegilops tauschii	GA-motif	3	Light responsiveness
Arabidopsis thaliana	GA-motif	3	Light responsiveness
Brachypodium distachyon	GA-motif	1	Light responsiveness
Triticum aestivum	GATA-motif	85	Light responsiveness
Oryza sativa Japonica	GATA-motif	30	Light responsiveness
Triticum urartu	GATA-motif	30	Light responsiveness
Triticum turgidum	GATA-motif	29	Light responsiveness
Hordeum vulgare	GATA-motif	25	Light responsiveness
Arabidopsis thaliana	GATA-motif	24	Light responsiveness
Triticum dicoccoides	GATA-motif	23	Light responsiveness
Aegilops tauschii	GATA-motif	20	Light responsiveness
Brachypodium distachyon	GATA-motif	11	Light responsiveness
Triticum aestivum	GC-motif	126	Light responsiveness
Triticum urartu	GC-motif	60	Light responsiveness
Triticum turgidum	GC-motif	57	Light responsiveness
Triticum dicoccoides	GC-motif	32	Light responsiveness
Aegilops tauschii	GC-motif	31	Light responsiveness
Oryza sativa Japonica	GC-motif	19	Light responsiveness
Hordeum vulgare	GC-motif	16	Light responsiveness
Brachypodium distachyon	GC-motif	7	Light responsiveness
Arabidopsis thaliana	GC-motif	1	Light responsiveness
Triticum aestivum	GT1-motif	125	Light responsiveness
Oryza sativa Japonica	GT1-motif	66	Light responsiveness
Arabidopsis thaliana	GT1-motif	64	Light responsiveness
Triticum urartu	GT1-motif	62	Light responsiveness
Triticum turgidum	GT1-motif	55	Light responsiveness
Aegilops tauschii	GT1-motif	37	Light responsiveness
Triticum dicoccoides	GT1-motif	31	Light responsiveness
Brachypodium distachyon	GT1-motif	17	Light responsiveness
Hordeum vulgare	GT1-motif	17	Light responsiveness
Triticum aestivum	I-box	87	Light responsiveness
Triticum turgidum	I-box	36	Light responsiveness
Triticum urartu	I-box	34	Light responsiveness
Triticum dicoccoides	I-box	24	Light responsiveness
Oryza sativa Japonica	I-box	22	Light responsiveness
Aegilops tauschii	I-box	19	Light responsiveness
Arabidopsis thaliana	I-box	13	Light responsiveness
Hordeum vulgare	I-box	11	Light responsiveness
Brachypodium distachyon	I-box	9	Light responsiveness
Triticum aestivum	MRE	39	Light responsiveness
Arabidopsis thaliana	MRE	16	Light responsiveness
Oryza sativa Japonica	MRE	16	Light responsiveness
Triticum turgidum	MRE	15	Light responsiveness
Triticum dicoccoides	MRE	13	Light responsiveness
Aegilops tauschii	MRE	11	Light responsiveness
Brachypodium distachyon	MRE	10	Light responsiveness
Triticum urartu	MRE	6	Light responsiveness
Hordeum vulgare	MRE	3	Light responsiveness
Triticum aestivum	TCCC-motif	64	Light responsiveness
Triticum turgidum	TCCC-motif	30	Light responsiveness
Oryza sativa Japonica	TCCC-motif	20	Light responsiveness
Aegilops tauschii	TCCC-motif	19	Light responsiveness
Triticum urartu	TCCC-motif	16	Light responsiveness
Triticum dicoccoides	TCCC-motif	9	Light responsiveness
Hordeum vulgare	TCCC-motif	7	Light responsiveness
Arabidopsis thaliana	TCCC-motif	6	Light responsiveness
Brachypodium distachyon	TCCC-motif	5	Light responsiveness
Triticum aestivum	TCT-motif	126	Light responsiveness
Triticum turgidum	TCT-motif	65	Light responsiveness
Triticum dicoccoides	TCT-motif	33	Light responsiveness
Triticum urartu	TCT-motif	32	Light responsiveness
Arabidopsis thaliana	TCT-motif	27	Light responsiveness
Oryza sativa Japonica	TCT-motif	26	Light responsiveness
Aegilops tauschii	TCT-motif	21	Light responsiveness
Brachypodium distachyon	TCT-motif	20	Light responsiveness
Hordeum vulgare	TCT-motif	16	Light responsiveness
Triticum aestivum	chs-CMA1a	15	Light responsiveness
Oryza sativa Japonica	chs-CMA1a	12	Light responsiveness
Triticum turgidum	chs-CMA1a	10	Light responsiveness
Arabidopsis thaliana	chs-CMA1a	7	Light responsiveness
Triticum urartu	chs-CMA1a	6	Light responsiveness
Brachypodium distachyon	chs-CMA1a	4	Light responsiveness
Triticum dicoccoides	chs-CMA1a	4	Light responsiveness
Aegilops tauschii	chs-CMA1a	1	Light responsiveness
Hordeum vulgare	chs-CMA1a	1	Light responsiveness
Triticum aestivum	chs-CMA2a	7	Light responsiveness
Aegilops tauschii	chs-CMA2a	4	Light responsiveness
Hordeum vulgare	chs-CMA2a	4	Light responsiveness
Oryza sativa Japonica	chs-CMA2a	4	Light responsiveness
Triticum dicoccoides	chs-CMA2a	2	Light responsiveness
Triticum turgidum	chs-CMA2a	2	Light responsiveness
Arabidopsis thaliana	chs-CMA2a	1	Light responsiveness
Brachypodium distachyon	chs-CMA2a	1	Light responsiveness
Triticum urartu	chs-CMA2a	0	Light responsiveness
Triticum aestivum	chs-CMA2b	2	Light responsiveness
Aegilops tauschii	chs-CMA2b	0	Light responsiveness
Arabidopsis thaliana	chs-CMA2b	0	Light responsiveness
Brachypodium distachyon	chs-CMA2b	0	Light responsiveness
Hordeum vulgare	chs-CMA2b	0	Light responsiveness
Oryza sativa Japonica	chs-CMA2b	0	Light responsiveness
Triticum dicoccoides	chs-CMA2b	0	Light responsiveness
Triticum turgidum	chs-CMA2b	0	Light responsiveness
Triticum urartu	chs-CMA2b	0	Light responsiveness
Triticum turgidum	chs-CMA2c	1	Light responsiveness
Aegilops tauschii	chs-CMA2c	0	Light responsiveness
Arabidopsis thaliana	chs-CMA2c	0	Light responsiveness
Brachypodium distachyon	chs-CMA2c	0	Light responsiveness
Hordeum vulgare	chs-CMA2c	0	Light responsiveness
Oryza sativa Japonica	chs-CMA2c	0	Light responsiveness
Triticum aestivum	chs-CMA2c	0	Light responsiveness
Triticum dicoccoides	chs-CMA2c	0	Light responsiveness
Triticum urartu	chs-CMA2c	0	Light responsiveness
Triticum aestivum	chs-Unit 1 m1	6	Light responsiveness
Hordeum vulgare	chs-Unit 1 m1	3	Light responsiveness
Triticum urartu	chs-Unit 1 m1	2	Light responsiveness
Arabidopsis thaliana	chs-Unit 1 m1	1	Light responsiveness
Oryza sativa Japonica	chs-Unit 1 m1	1	Light responsiveness
Triticum turgidum	chs-Unit 1 m1	1	Light responsiveness
Aegilops tauschii	chs-Unit 1 m1	0	Light responsiveness
Brachypodium distachyon	chs-Unit 1 m1	0	Light responsiveness
Triticum dicoccoides	chs-Unit 1 m1	0	Light responsiveness
Triticum aestivum	AAGAA-motif	143	Plant growth and development
Triticum turgidum	AAGAA-motif	89	Plant growth and development
Triticum urartu	AAGAA-motif	56	Plant growth and development
Triticum dicoccoides	AAGAA-motif	39	Plant growth and development
Oryza sativa Japonica	AAGAA-motif	38	Plant growth and development
Arabidopsis thaliana	AAGAA-motif	35	Plant growth and development
Aegilops tauschii	AAGAA-motif	34	Plant growth and development
Hordeum vulgare	AAGAA-motif	22	Plant growth and development
Brachypodium distachyon	AAGAA-motif	19	Plant growth and development
Triticum aestivum	CAT-box	175	Plant growth and development
Triticum turgidum	CAT-box	50	Plant growth and development
Aegilops tauschii	CAT-box	44	Plant growth and development
Triticum dicoccoides	CAT-box	42	Plant growth and development
Triticum urartu	CAT-box	42	Plant growth and development
Oryza sativa Japonica	CAT-box	39	Plant growth and development
Brachypodium distachyon	CAT-box	22	Plant growth and development
Hordeum vulgare	CAT-box	14	Plant growth and development
Arabidopsis thaliana	CAT-box	10	Plant growth and development
Triticum aestivum	CCAAT-box	144	Plant growth and development
Triticum turgidum	CCAAT-box	61	Plant growth and development
Triticum urartu	CCAAT-box	42	Plant growth and development
Triticum dicoccoides	CCAAT-box	38	Plant growth and development
Oryza sativa Japonica	CCAAT-box	32	Plant growth and development
Aegilops tauschii	CCAAT-box	24	Plant growth and development
Hordeum vulgare	CCAAT-box	21	Plant growth and development
Brachypodium distachyon	CCAAT-box	14	Plant growth and development
Arabidopsis thaliana	CCAAT-box	8	Plant growth and development
Triticum aestivum	CCGTCC motif	174	Plant growth and development
Triticum turgidum	CCGTCC motif	67	Plant growth and development
Triticum urartu	CCGTCC motif	52	Plant growth and development
Triticum dicoccoides	CCGTCC motif	50	Plant growth and development
Aegilops tauschii	CCGTCC motif	36	Plant growth and development
Oryza sativa Japonica	CCGTCC motif	36	Plant growth and development
Brachypodium distachyon	CCGTCC motif	18	Plant growth and development
Hordeum vulgare	CCGTCC motif	8	Plant growth and development
Arabidopsis thaliana	CCGTCC motif	6	Plant growth and development
Triticum aestivum	CCGTCC-box	174	Plant growth and development
Triticum turgidum	CCGTCC-box	67	Plant growth and development
Triticum urartu	CCGTCC-box	52	Plant growth and development
Triticum dicoccoides	CCGTCC-box	50	Plant growth and development
Aegilops tauschii	CCGTCC-box	36	Plant growth and development
Oryza sativa Japonica	CCGTCC-box	36	Plant growth and development
Brachypodium distachyon	CCGTCC-box	18	Plant growth and development
Hordeum vulgare	CCGTCC-box	8	Plant growth and development
Arabidopsis thaliana	CCGTCC-box	6	Plant growth and development
Triticum aestivum	ERE	82	Plant growth and development
Oryza sativa Japonica	ERE	50	Plant growth and development
Triticum turgidum	ERE	34	Plant growth and development
Arabidopsis thaliana	ERE	27	Plant growth and development
Triticum urartu	ERE	26	Plant growth and development
Triticum dicoccoides	ERE	17	Plant growth and development
Aegilops tauschii	ERE	15	Plant growth and development
Brachypodium distachyon	ERE	15	Plant growth and development
Hordeum vulgare	ERE	9	Plant growth and development
Triticum aestivum	O2-site	127	Plant growth and development
Triticum dicoccoides	O2-site	43	Plant growth and development
Triticum urartu	O2-site	43	Plant growth and development
Triticum turgidum	O2-site	39	Plant growth and development
Aegilops tauschii	O2-site	31	Plant growth and development
Oryza sativa Japonica	O2-site	29	Plant growth and development
Arabidopsis thaliana	O2-site	13	Plant growth and development
Hordeum vulgare	O2-site	12	Plant growth and development
Brachypodium distachyon	O2-site	11	Plant growth and development
Triticum aestivum	TATA-box	4378	Plant growth and development
Oryza sativa Japonica	TATA-box	2443	Plant growth and development
Triticum turgidum	TATA-box	1950	Plant growth and development
Arabidopsis thaliana	TATA-box	1891	Plant growth and development
Triticum urartu	TATA-box	1356	Plant growth and development
Triticum dicoccoides	TATA-box	1260	Plant growth and development
Aegilops tauschii	TATA-box	929	Plant growth and development
Brachypodium distachyon	TATA-box	687	Plant growth and development
Hordeum vulgare	TATA-box	436	Plant growth and development
Triticum aestivum	circadian	28	Plant growth and development
Oryza sativa Japonica	circadian	17	Plant growth and development
Triticum turgidum	circadian	11	Plant growth and development
Arabidopsis thaliana	circadian	10	Plant growth and development
Aegilops tauschii	circadian	7	Plant growth and development
Triticum urartu	circadian	7	Plant growth and development
Brachypodium distachyon	circadian	6	Plant growth and development
Hordeum vulgare	circadian	6	Plant growth and development
Triticum dicoccoides	circadian	5	Plant growth and development
Triticum aestivum	ABRE	816	Plant hormone related
Triticum turgidum	ABRE	335	Plant hormone related
Triticum urartu	ABRE	258	Plant hormone related
Triticum dicoccoides	ABRE	236	Plant hormone related
Oryza sativa Japonica	ABRE	193	Plant hormone related
Aegilops tauschii	ABRE	178	Plant hormone related
Brachypodium distachyon	ABRE	122	Plant hormone related
Hordeum vulgare	ABRE	106	Plant hormone related
Arabidopsis thaliana	ABRE	56	Plant hormone related
Triticum aestivum	ABRE2	12	Plant hormone related
Triticum urartu	ABRE2	5	Plant hormone related
Triticum turgidum	ABRE2	4	Plant hormone related
Oryza sativa Japonica	ABRE2	3	Plant hormone related
Triticum dicoccoides	ABRE2	3	Plant hormone related
Aegilops tauschii	ABRE2	1	Plant hormone related
Brachypodium distachyon	ABRE2	1	Plant hormone related
Hordeum vulgare	ABRE2	1	Plant hormone related
Arabidopsis thaliana	ABRE2	0	Plant hormone related
Triticum aestivum	ABRE3a	145	Plant hormone related
Triticum turgidum	ABRE3a	62	Plant hormone related
Triticum urartu	ABRE3a	53	Plant hormone related
Oryza sativa Japonica	ABRE3a	48	Plant hormone related
Aegilops tauschii	ABRE3a	32	Plant hormone related
Triticum dicoccoides	ABRE3a	32	Plant hormone related
Brachypodium distachyon	ABRE3a	23	Plant hormone related
Hordeum vulgare	ABRE3a	20	Plant hormone related
Arabidopsis thaliana	ABRE3a	12	Plant hormone related
Triticum aestivum	ABRE4	145	Plant hormone related
Triticum turgidum	ABRE4	62	Plant hormone related
Triticum urartu	ABRE4	53	Plant hormone related
Oryza sativa Japonica	ABRE4	48	Plant hormone related
Aegilops tauschii	ABRE4	32	Plant hormone related
Triticum dicoccoides	ABRE4	32	Plant hormone related
Brachypodium distachyon	ABRE4	23	Plant hormone related
Hordeum vulgare	ABRE4	20	Plant hormone related
Arabidopsis thaliana	ABRE4	12	Plant hormone related
Triticum aestivum	AuxRR-core	42	Plant hormone related
Triticum dicoccoides	AuxRR-core	15	Plant hormone related
Triticum turgidum	AuxRR-core	9	Plant hormone related
Aegilops tauschii	AuxRR-core	8	Plant hormone related
Oryza sativa Japonica	AuxRR-core	8	Plant hormone related
Triticum urartu	AuxRR-core	8	Plant hormone related
Arabidopsis thaliana	AuxRR-core	3	Plant hormone related
Brachypodium distachyon	AuxRR-core	3	Plant hormone related
Hordeum vulgare	AuxRR-core	2	Plant hormone related
Triticum aestivum	CGTCA-motif	521	Plant hormone related
Triticum turgidum	CGTCA-motif	187	Plant hormone related
Triticum urartu	CGTCA-motif	144	Plant hormone related
Triticum dicoccoides	CGTCA-motif	132	Plant hormone related
Aegilops tauschii	CGTCA-motif	101	Plant hormone related
Oryza sativa Japonica	CGTCA-motif	98	Plant hormone related
Hordeum vulgare	CGTCA-motif	82	Plant hormone related
Brachypodium distachyon	CGTCA-motif	70	Plant hormone related
Arabidopsis thaliana	CGTCA-motif	54	Plant hormone related
Triticum aestivum	CTAG-motif	23	Plant hormone related
Triticum turgidum	CTAG-motif	13	Plant hormone related
Oryza sativa Japonica	CTAG-motif	10	Plant hormone related
Triticum urartu	CTAG-motif	9	Plant hormone related
Triticum dicoccoides	CTAG-motif	8	Plant hormone related
Aegilops tauschii	CTAG-motif	6	Plant hormone related
Brachypodium distachyon	CTAG-motif	5	Plant hormone related
Arabidopsis thaliana	CTAG-motif	3	Plant hormone related
Hordeum vulgare	CTAG-motif	2	Plant hormone related
Triticum aestivum	GARE-motif	39	Plant hormone related
Triticum dicoccoides	GARE-motif	17	Plant hormone related
Triticum turgidum	GARE-motif	17	Plant hormone related
Brachypodium distachyon	GARE-motif	15	Plant hormone related
Triticum urartu	GARE-motif	15	Plant hormone related
Aegilops tauschii	GARE-motif	8	Plant hormone related
Oryza sativa Japonica	GARE-motif	8	Plant hormone related
Arabidopsis thaliana	GARE-motif	6	Plant hormone related
Hordeum vulgare	GARE-motif	4	Plant hormone related
Triticum aestivum	P-box	77	Plant hormone related
Triticum turgidum	P-box	32	Plant hormone related
Triticum dicoccoides	P-box	22	Plant hormone related
Triticum urartu	P-box	21	Plant hormone related
Aegilops tauschii	P-box	15	Plant hormone related
Oryza sativa Japonica	P-box	14	Plant hormone related
Brachypodium distachyon	P-box	12	Plant hormone related
Arabidopsis thaliana	P-box	9	Plant hormone related
Hordeum vulgare	P-box	7	Plant hormone related
Triticum aestivum	RY-element	92	Plant hormone related
Triticum turgidum	RY-element	41	Plant hormone related
Triticum urartu	RY-element	28	Plant hormone related
Triticum dicoccoides	RY-element	26	Plant hormone related
Brachypodium distachyon	RY-element	20	Plant hormone related
Oryza sativa Japonica	RY-element	13	Plant hormone related
Aegilops tauschii	RY-element	10	Plant hormone related
Hordeum vulgare	RY-element	5	Plant hormone related
Arabidopsis thaliana	RY-element	3	Plant hormone related
Triticum aestivum	TATC-box	19	Plant hormone related
Triticum urartu	TATC-box	16	Plant hormone related
Oryza sativa Japonica	TATC-box	13	Plant hormone related
Triticum turgidum	TATC-box	10	Plant hormone related
Arabidopsis thaliana	TATC-box	9	Plant hormone related
Triticum dicoccoides	TATC-box	8	Plant hormone related
Aegilops tauschii	TATC-box	7	Plant hormone related
Brachypodium distachyon	TATC-box	4	Plant hormone related
Hordeum vulgare	TATC-box	4	Plant hormone related
Triticum aestivum	TCA	48	Plant hormone related
Triticum turgidum	TCA	29	Plant hormone related
Oryza sativa Japonica	TCA	21	Plant hormone related
Triticum urartu	TCA	18	Plant hormone related
Arabidopsis thaliana	TCA	15	Plant hormone related
Triticum dicoccoides	TCA	13	Plant hormone related
Aegilops tauschii	TCA	12	Plant hormone related
Hordeum vulgare	TCA	8	Plant hormone related
Brachypodium distachyon	TCA	4	Plant hormone related
Triticum aestivum	TCA-element	68	Plant hormone related
Triticum turgidum	TCA-element	33	Plant hormone related
Oryza sativa Japonica	TCA-element	23	Plant hormone related
Triticum urartu	TCA-element	23	Plant hormone related
Aegilops tauschii	TCA-element	19	Plant hormone related
Triticum dicoccoides	TCA-element	17	Plant hormone related
Hordeum vulgare	TCA-element	14	Plant hormone related
Arabidopsis thaliana	TCA-element	13	Plant hormone related
Brachypodium distachyon	TCA-element	9	Plant hormone related
Triticum aestivum	TGACG-motif	521	Plant hormone related
Triticum turgidum	TGACG-motif	187	Plant hormone related
Triticum urartu	TGACG-motif	146	Plant hormone related
Triticum dicoccoides	TGACG-motif	132	Plant hormone related
Aegilops tauschii	TGACG-motif	101	Plant hormone related
Oryza sativa Japonica	TGACG-motif	98	Plant hormone related
Hordeum vulgare	TGACG-motif	82	Plant hormone related
Brachypodium distachyon	TGACG-motif	70	Plant hormone related
Arabidopsis thaliana	TGACG-motif	54	Plant hormone related
Triticum aestivum	A-box	174	Stress related
Triticum turgidum	A-box	68	Stress related
Triticum urartu	A-box	52	Stress related
Triticum dicoccoides	A-box	50	Stress related
Aegilops tauschii	A-box	36	Stress related
Oryza sativa Japonica	A-box	36	Stress related
Brachypodium distachyon	A-box	18	Stress related
Hordeum vulgare	A-box	8	Stress related
Arabidopsis thaliana	A-box	6	Stress related
Triticum aestivum	ARE	284	Stress related
Triticum turgidum	ARE	145	Stress related
Triticum urartu	ARE	104	Stress related
Triticum dicoccoides	ARE	84	Stress related
Arabidopsis thaliana	ARE	78	Stress related
Oryza sativa Japonica	ARE	78	Stress related
Aegilops tauschii	ARE	51	Stress related
Hordeum vulgare	ARE	43	Stress related
Brachypodium distachyon	ARE	42	Stress related
Triticum aestivum	DRE core	182	Stress related
Triticum turgidum	DRE core	81	Stress related
Triticum urartu	DRE core	49	Stress related
Triticum dicoccoides	DRE core	43	Stress related
Aegilops tauschii	DRE core	42	Stress related
Oryza sativa Japonica	DRE core	35	Stress related
Brachypodium distachyon	DRE core	13	Stress related
Hordeum vulgare	DRE core	9	Stress related
Arabidopsis thaliana	DRE core	4	Stress related
Triticum aestivum	DRE1	22	Stress related
Triticum turgidum	DRE1	14	Stress related
Oryza sativa Japonica	DRE1	11	Stress related
Triticum dicoccoides	DRE1	6	Stress related
Brachypodium distachyon	DRE1	5	Stress related
Aegilops tauschii	DRE1	3	Stress related
Hordeum vulgare	DRE1	3	Stress related
Triticum urartu	DRE1	3	Stress related
Arabidopsis thaliana	DRE1	1	Stress related
Arabidopsis thaliana	F-box	6	Stress related
Triticum aestivum	F-box	5	Stress related
Triticum urartu	F-box	5	Stress related
Triticum dicoccoides	F-box	3	Stress related
Aegilops tauschii	F-box	2	Stress related
Brachypodium distachyon	F-box	2	Stress related
Oryza sativa Japonica	F-box	1	Stress related
Triticum turgidum	F-box	1	Stress related
Hordeum vulgare	F-box	0	Stress related
Triticum aestivum	LTR	116	Stress related
Triticum turgidum	LTR	40	Stress related
Triticum urartu	LTR	40	Stress related
Triticum dicoccoides	LTR	38	Stress related
Oryza sativa Japonica	LTR	29	Stress related
Hordeum vulgare	LTR	28	Stress related
Arabidopsis thaliana	LTR	26	Stress related
Aegilops tauschii	LTR	24	Stress related
Brachypodium distachyon	LTR	16	Stress related
Triticum aestivum	MBS	153	Stress related
Triticum turgidum	MBS	71	Stress related
Triticum urartu	MBS	63	Stress related
Triticum dicoccoides	MBS	52	Stress related
Oryza sativa Japonica	MBS	41	Stress related
Aegilops tauschii	MBS	34	Stress related
Brachypodium distachyon	MBS	22	Stress related
Hordeum vulgare	MBS	12	Stress related
Arabidopsis thaliana	MBS	9	Stress related
Triticum aestivum	TC-rich repeats	56	Stress related
Triticum turgidum	TC-rich repeats	28	Stress related
Triticum urartu	TC-rich repeats	27	Stress related
Arabidopsis thaliana	TC-rich repeats	22	Stress related
Triticum dicoccoides	TC-rich repeats	18	Stress related
Oryza sativa Japonica	TC-rich repeats	15	Stress related
Aegilops tauschii	TC-rich repeats	13	Stress related
Brachypodium distachyon	TC-rich repeats	10	Stress related
Hordeum vulgare	TC-rich repeats	10	Stress related
Triticum aestivum	WUN-motif	74	Stress related
Oryza sativa Japonica	WUN-motif	34	Stress related
Triticum dicoccoides	WUN-motif	30	Stress related
Arabidopsis thaliana	WUN-motif	29	Stress related
Triticum turgidum	WUN-motif	26	Stress related
Triticum urartu	WUN-motif	22	Stress related
Aegilops tauschii	WUN-motif	10	Stress related
Hordeum vulgare	WUN-motif	8	Stress related
Brachypodium distachyon	WUN-motif	7	Stress related
Triticum aestivum	as-1	524	Stress related
Triticum turgidum	as-1	187	Stress related
Triticum urartu	as-1	146	Stress related
Triticum dicoccoides	as-1	132	Stress related
Aegilops tauschii	as-1	101	Stress related
Oryza sativa Japonica	as-1	98	Stress related
Hordeum vulgare	as-1	82	Stress related
Brachypodium distachyon	as-1	70	Stress related
Arabidopsis thaliana	as-1	54	Stress related
