# Supplementary material for: Genome-Wide Identification and Evolution-Profiling Analysis of TPS Gene Family in Triticum Plants
Source: Int J Mol Sci. 2024 Aug 5;25(15):8546. doi: 10.3390/ijms25158546 (PMC11312503; doi:10.3390/ijms25158546)
Supplement: Supplementary file 1 [file ijms-25-08546-s001.zip › ijms-3109615-supplementary/supplementary file/Supplemental Data 5. The FPKM values of TPS genes in rice and wheat under cold stress in the RNA-seq analysis.xlsx]

## Sheet: Wheat
id	Tn_M25	Tn_M20	Tn_M15	Tn_M10	Tn_M5	Tn_M0	Tn_5
TraesCS1A02G119900	0.04	0.08	0.09	0.0933333	0.0733333	0	0.0633333
TraesCS1B02G139400	0.0633333	0.02	0.0233333	0	0.0266667	0	0.03
TraesCS1D02G120800	0.123333	0	0.0766667	0.04	0.0533333	0.116667	0.113333
TraesCS2A02G022300	0	0.05	0	0	0	0	0
TraesCS2A02G022400	0.296667	0.223333	0	0.143333	0	0.0166667	0.0666667
TraesCS2A02G022600	0.403333	0.276667	0	0.0166667	0.0133333	0.09	0.306667
TraesCS2A02G027600	0.0833333	0.0866667	0.3	0.0433333	0	0	0.0233333
TraesCS2A02G027800	0.04	0	0.0566667	0	0.02	0.166667	0.133333
TraesCS2A02G028100	0.01	0	0	0	0.01	0.0433333	0
TraesCS2A02G049500	0	0.11	0.02	0	0	0.02	0.0333333
TraesCS2A02G135900	0.123333	0.0133333	0.0166667	0.0366667	0.0466667	0.136667	0.113333
TraesCS2A02G425100	0	0.0166667	0	0	0	0	0
TraesCS2A02G425400	0.583333	0.373333	0.48	0.503333	0.516667	0.633333	0.6
TraesCS2A02G425500	0.11	0.14	0.15	0.15	0.1	0.07	0.0866667
TraesCS2A02G478100	0.0566667	0	0	0	0	0	0
TraesCS2B02G000300	0.07	0.0266667	0	0	0	0	0.0166667
TraesCS2B02G013200	0.126667	0.163333	0	0.1	0	0	0
TraesCS2B02G017400	0	0.203333	0	0	0	0	0.0433333
TraesCS2B02G017600	0.23	0	0	0.0166667	0.0366667	0.303333	0
TraesCS2B02G031000	0.903333	2.36333	0	0.276667	0	0	0
TraesCS2B02G031400	0.02	0	0	0.293333	0	0.0433333	0.04
TraesCS2B02G031500	0.806667	1.59	0	0	0	0	0
TraesCS2B02G032300	0.183333	0.203333	0	0	0	0	0
TraesCS2B02G061000	0.16	0.266667	0	0.0466667	0	0.05	0.06
TraesCS2B02G159800	0.206667	0	0.09	0.15	0.123333	0.0566667	0.07
TraesCS2B02G444900	0	0	0	0	0	0	0.0333333
TraesCS2B02G445100	0.0333333	0.0566667	0.08	0.01	0.196667	0.21	0.153333
TraesCS2B02G445200	0.03	0	0.01	0	0.02	0.15	0.06
TraesCS2B02G445500	0.04	0	0	0	0.0366667	0.25	0.213333
TraesCS2B02G445700	1.09333	0.753333	0.9	1.05333	0.936667	0.943333	0.89
TraesCS2B02G445800	3.03	1.57333	0.276667	0.883333	0.363333	0.79	0.49
TraesCS2B02G445900	0.0566667	0	0	0.0333333	0	0	0.0166667
TraesCS2D02G004800	0.533333	1.07	0.12	0.08	0.81	0.0166667	0.4
TraesCS2D02G005500	0.296667	0	0	0.09	0	0.51	0.0833333
TraesCS2D02G007000	3.95333	2.36	0.0466667	1.37667	0.333333	1.89	5.54333
TraesCS2D02G008800	0	0.0266667	0	0.0166667	0	0	0
TraesCS2D02G023100	0.326667	0.536667	0	0.0166667	0	0.0166667	0
TraesCS2D02G023600	1.23667	2.95	0	0.09	0.0133333	0.09	0
TraesCS2D02G023800	0.0233333	0	0	0	0	0	0.07
TraesCS2D02G029400	0	0	0	0.0133333	0.0333333	0	0
TraesCS2D02G029600	0.0433333	0	0.0466667	0	0.01	0.0433333	0.01
TraesCS2D02G030100	0.01	0.0566667	0	0	0.02	0.07	0.06
TraesCS2D02G048700	0.27	0	0	0.02	0.0433333	0.0166667	0
TraesCS2D02G138400	0.213333	0.0266667	0.256667	0.0133333	0.203333	0.0666667	0.213333
TraesCS2D02G423300	1.58	1.87	1.88667	1.85667	2.01333	1.91	1.73333
TraesCS2D02G423400	2.95333	1.68333	0.17	0.546667	0.136667	0.296667	0.163333
TraesCS2D02G423500	0	0.04	0	0	0	0	0
TraesCS2D02G477300	0	0	0.0233333	0.0333333	0.05	0	0
TraesCS2D02G537200	0.0133333	0	0	0	0.04	0	0.02
TraesCS3B02G460400	0.0466667	0.13	0	0	0	0	0
TraesCS3B02G460700	0.233333	0.0766667	0.0233333	0	0	0	0
TraesCS3D02G021300	0.0466667	0	0	0	0	0	0
TraesCS3D02G021600	0.0366667	0.123333	0	0.0133333	0.0233333	0	0.0133333
TraesCS4B02G353700	0.0133333	0	0	0	0.03	0	0.01
TraesCS5A02G016600	0.07	0.196667	0	0.0233333	0.02	0.346667	0.323333
TraesCS5A02G016700	2.03	0.306667	0	0.04	0	0.04	0.103333
TraesCS5B02G014700	0.0533333	0.136667	0	0	0	0.0333333	0.15
TraesCS5B02G014800	0.0333333	0	0	0	0	0.0333333	0.03
TraesCS5D02G024200	0.56	0.07	0	0.07	0	0.416667	0.32
TraesCS6A02G067300	0.0233333	0	0	0	0	0	0
TraesCS6A02G067500	0	0	0	0	0	0.11	0
TraesCS6A02G067600	0.0133333	0	0	0	0.0133333	0.206667	0.0266667
TraesCS6A02G067700	0.0166667	0	0	0	0	0.03	0
TraesCS6A02G067800	0.6	0.26	0	0.103333	0.09	0.23	0
TraesCS6A02G183000	0	0	0	0	0	0.02	0
TraesCS6B02G034000	0.02	0	0	0.0133333	0	0.0433333	0
TraesCS6B02G090500	0	0	0	0	0	0	0.03
TraesCS6B02G090800	0	0	0	0	0	0.03	0
TraesCS6B02G091000	0.583333	0.433333	0.0233333	0.0866667	0.0166667	0.0833333	0
TraesCS6B02G091200	0.1	0	0	0	0	0	0
TraesCS6B02G091400	0.186667	0.343333	0	0.0166667	0.0266667	0.0733333	0
TraesCS6B02G091500	6.02667	6.53333	0.116667	0.996667	0.763333	2.61	0.65
TraesCS6B02G091700	1.22	0.53	0	0.14	0.213333	0.716667	0.0533333
TraesCS6B02G092000	0	0	0.113333	0	0	0	0
TraesCS6B02G092800	0.25	0.293333	0	0.0533333	0.0366667	0.0766667	0.0266667
TraesCS6B02G413300	1.36	2.02667	0	0.25	0	0	0.0433333
TraesCS6D02G048600	8.4	9.01	0.02	1.76667	1	3.95333	0.543333
TraesCS6D02G065100	0.45	0.203333	0	0.503333	0	0.55	0.2
TraesCS6D02G065200	7.6	8.50333	0	2.10333	0.656667	1.88333	0.213333
TraesCS7A02G552600	1.02333	1.25667	1.49667	0.953333	1.43	1.16333	1.65667
TraesCS7A02G552700	0.253333	0.05	0.183333	0.213333	0.103333	0.323333	0.396667
TraesCS7B02G476400	0.536667	0.136667	0.11	0.356667	0.02	0.416667	0.356667
TraesCS7D02G480400	0.0333333	0	0	0.05	0	0.05	0.0166667
TraesCS7D02G538600	0.03	0	0.0133333	0.0333333	0	0	0.01
TraesCS7D02G539200	1.50667	0.886667	1.40667	1.71333	1.39667	2.15	1.62667
TraesCSU02G008700	0.06	0	0.02	0	0.0733333	0.163333	0.07
TraesCSU02G099900	2.12333	1.55667	2.15333	2.05667	2.14667	1.80667	2.66
TraesCSU02G116600	0	0	0	0	0	0.0633333	0.03
TraesCSU02G116700	0.0566667	0.0433333	0.0633333	0	0.0666667	0.136667	0.0633333
TraesCSU02G238200	0.173333	0.273333	0	0	0	0.0833333	0.0766667
TraesCSU02G272700	0	0.123333	0	0	0	0	0

## Sheet: Rice
id	Control	LT_1d	LT_2d	LT_3d	LT_4d
LOC_Os02g02930	0.01	0	0.05	0.01	0.0333333
LOC_Os02g17780	3.37333	2.61	2.15667	1.82333	0.923333
LOC_Os02g26014	0.193333	0.133333	0.0666667	0.173333	0.136667
LOC_Os02g36140	0.553333	0.183333	0.0733333	0.233333	0.13
LOC_Os02g36210	0.0166667	0	0.00666667	0.0666667	0.0233333
LOC_Os02g36220	0.08	0.02	0.08	0.0833333	0.04
LOC_Os02g36264	0.00666667	0	0	0	0
LOC_Os03g24760	0.383333	0.193333	0.413333	0.36	0.366667
LOC_Os04g09900	0.15	0.0233333	0.11	0.06	0.00666667
LOC_Os04g10060	0.17	0.0466667	0	0.106667	0.01
LOC_Os04g27190	0.0533333	0.0266667	0.0266667	0.08	0.0633333
LOC_Os04g27670	17.1867	2.8	4.73667	1.46333	1.11
LOC_Os04g52210	0.03	0.05	0	0	0
LOC_Os04g52230	18.5267	17.1533	18.83	18.3533	15.9333
LOC_Os04g52240	0	0.103333	0.0666667	0.113333	0.0533333
LOC_Os07g11790	0	0.0133333	0.04	0	0
LOC_Os08g07080	0.05	0.136667	0	0	0
LOC_Os08g07100	0.0433333	0.216667	0.0166667	0	0
LOC_Os10g34790	0.0866667	0	0.0466667	0.0233333	0
LOC_Os11g28530	0.0333333	0	0	0	0
